# Supplementary material for: 1-(4-Chloro-2-fluoro-5-nitro­phen­yl)-4-difluoro­methyl-3-methyl-1H-1,2,4-triazol-5(4H)-one
Source: Acta Crystallogr Sect E Struct Rep Online. 2012 Apr 13;68(Pt 5):o1374. doi: 10.1107/S1600536812013013 (PMC3344505; doi:10.1107/S1600536812013013)
Supplement: Supplementary file 1 [file e-68-o1374-sup1.cif]

##############################################################################
#                                                                            #
# This CIF contains the data in a paper accepted for publication in          #
# Acta Crystallographica Section E. It conforms to the requirements of       #
# Notes for Authors for Acta Crystallographica Section E, and has been       #
# peer reviewed under the auspices of the IUCr Commission on Journals.       #
#                                                                            #
# Full details of the Crystallographic Information File format               #
# are given in the paper "The Crystallographic Information File (CIF):       #
# a New Standard Archive File for Crystallography" by S. R. Hall, F. H.      #
# Allen and I. D. Brown [Acta Cryst. (1991), A47, 655-685].                  #
#                                                                            #
# The current version of the core CIF dictionary is obtainable from          #
# ftp://ftp.iucr.org/pub/cif_core.dic.                                       #
#                                                                            #
# Software is freely available for graphical display of the structure(s)     #
# in this CIF. For information consult the CIF software page                 #
# http://www.iucr.org/resources/cif/software.                                #
#                                                                            #
# This file may be used for bona fide research purposes within the           #
# scientific community so long as proper attribution is given to the journal # 
# article from which it was obtained.                                        #
#                                                                            #
##############################################################################
data_I
_audit_creation_method     SHELXL-97
_chemical_name_systematic
;
1-(4-Chloro-2-fluoro-5-nitrophenyl)-4-difluoromethyl-3-methyl-1<i>H</i>-
1,2,4-triazol-5(4<i>H</i>)-one
;
_chemical_name_common     ?
_chemical_formula_moiety     'C10 H6 Cl F3 N4 O3'
_chemical_formula_sum     'C10 H6 Cl F3 N4 O3'
_chemical_formula_iupac     'C10 H6 Cl F3 N4 O3'
_chemical_formula_weight     322.64
_chemical_melting_point     ?
_symmetry_cell_setting     monoclinic
_symmetry_space_group_name_H-M     'P 21/c'
_symmetry_space_group_name_Hall     '-P 2ybc'
loop_
    _symmetry_equiv_pos_as_xyz
    'x, y, z'
    '-x, y+1/2, -z+1/2'
    '-x, -y, -z'
    'x, -y-1/2, z-1/2'
_cell_length_a     12.556(3)
_cell_length_b     14.800(3)
_cell_length_c     6.8760(14)
_cell_angle_alpha     90.00
_cell_angle_beta     103.32(3)
_cell_angle_gamma     90.00
_cell_volume     1243.4(4)
_cell_formula_units_Z     4
_cell_measurement_reflns_used     25
_cell_measurement_theta_min     9
_cell_measurement_theta_max     13
_cell_measurement_temperature     293(2)
_exptl_crystal_description     block
_exptl_crystal_colour     colourless
_exptl_crystal_size_max     0.30
_exptl_crystal_size_mid     0.20
_exptl_crystal_size_min     0.10
_exptl_crystal_density_diffrn     1.724
_exptl_crystal_density_meas     ?
_exptl_crystal_density_method     'not measured'
_exptl_crystal_F_000     648
_exptl_absorpt_coefficient_mu     0.363
_exptl_absorpt_correction_type     psi-scan
_exptl_absorpt_process_details     '(North <i>et al.</i>, 1968)'
_exptl_absorpt_correction_T_min     0.8990
_exptl_absorpt_correction_T_max     0.9646
_exptl_special_details
;
;
_diffrn_ambient_temperature     293(2)
_diffrn_radiation_type     MoK\a
_diffrn_radiation_wavelength     0.71073
_diffrn_radiation_source     'fine-focus sealed tube'
_diffrn_radiation_monochromator     graphite
_diffrn_measurement_device_type     'Enraf--Nonius CAD-4'
_diffrn_measurement_method     \w/2\q
_diffrn_detector_area_resol_mean     ?
_diffrn_reflns_number     4877
_diffrn_reflns_av_R_equivalents     0.0731
_diffrn_reflns_av_sigmaI/netI     0.0769
_diffrn_reflns_theta_min     1.67
_diffrn_reflns_theta_max     25.39
_diffrn_reflns_theta_full     25.39
_diffrn_measured_fraction_theta_max     1.000
_diffrn_measured_fraction_theta_full     1.000
_diffrn_reflns_limit_h_min     -15
_diffrn_reflns_limit_h_max     14
_diffrn_reflns_limit_k_min     -17
_diffrn_reflns_limit_k_max     17
_diffrn_reflns_limit_l_min     0
_diffrn_reflns_limit_l_max     8
_diffrn_standards_number     3
_diffrn_standards_interval_count     200
_diffrn_standards_interval_time     120
_diffrn_standards_decay_%     1
_refine_special_details
;
Refinement of <i>F</i>^2^ against ALL reflections. The weighted <i>R</i>-factor
<i>wR</i> and goodness of fit <i>S</i> are based on <i>F</i>^2^, conventional
<i>R</i>-factors <i>R</i> are based on <i>F</i>, with <i>F</i> set to zero for
negative <i>F</i>^2^. The threshold expression of <i>F</i>^2^ >
\s(<i>F</i>^2^) is used only for calculating <i>R</i>-factors(gt) <i>etc</i>.
and is not relevant to the choice of reflections for refinement.
<i>R</i>-factors based on <i>F</i>^2^ are statistically about twice as large
as those based on <i>F</i>, and <i>R</i>- factors based on ALL data will be
even larger.
;
_reflns_number_total     2293
_reflns_number_gt     1589
_reflns_threshold_expression     I>2\s(I)
_refine_ls_structure_factor_coef     Fsqd
_refine_ls_matrix_type     full
_refine_ls_R_factor_all     0.0987
_refine_ls_R_factor_gt     0.0677
_refine_ls_wR_factor_gt     0.1671
_refine_ls_wR_factor_ref     0.1847
_refine_ls_goodness_of_fit_ref     1.008
_refine_ls_restrained_S_all     1.008
_refine_ls_number_reflns     2293
_refine_ls_number_parameters     190
_refine_ls_number_restraints     0
_refine_ls_hydrogen_treatment     constr
_refine_ls_weighting_scheme     calc
_refine_ls_weighting_details
         'calc w=1/[\s^2^(Fo^2^)+(0.1000P)^2^+0.3300P] where P=(Fo^2^+2Fc^2^)/3'
_atom_sites_solution_hydrogens     geom
_atom_sites_solution_primary     direct
_atom_sites_solution_secondary     difmap
_refine_ls_shift/su_max     0.000
_refine_ls_shift/su_mean     0.000
_refine_diff_density_max     0.781
_refine_diff_density_min     -0.344
_refine_ls_extinction_method     none
_refine_ls_extinction_coef     ?
loop_
    _atom_type_symbol
    _atom_type_description
    _atom_type_scat_dispersion_real
    _atom_type_scat_dispersion_imag
    _atom_type_scat_source
    'C' 'C' 0.0033 0.0016
                         'International Tables Vol C Tables 4.2.6.8 and 6.1.1.4'
    'H' 'H' 0.0000 0.0000
                         'International Tables Vol C Tables 4.2.6.8 and 6.1.1.4'
    'N' 'N' 0.0061 0.0033
                         'International Tables Vol C Tables 4.2.6.8 and 6.1.1.4'
    'O' 'O' 0.0106 0.0060
                         'International Tables Vol C Tables 4.2.6.8 and 6.1.1.4'
    'F' 'F' 0.0171 0.0103
                         'International Tables Vol C Tables 4.2.6.8 and 6.1.1.4'
    'Cl' 'Cl' 0.1484 0.1585
                         'International Tables Vol C Tables 4.2.6.8 and 6.1.1.4'
_computing_data_collection     'CAD-4 Software (Enraf--Nonius, 1985)'
_computing_cell_refinement     'CAD-4 Software (Enraf--Nonius, 1985)'
_computing_data_reduction     'XCAD4 (Harms & Wocadlo, 1995)'
_computing_structure_solution     'SHELXS97 (Sheldrick, 2008)'
_computing_structure_refinement     'SHELXS97 (Sheldrick, 2008)'
_computing_molecular_graphics     'SHELXTL (Sheldrick, 2008)'
_computing_publication_material     'SHELXTL (Sheldrick, 2008)'
loop_
    _atom_site_type_symbol
    _atom_site_label
    _atom_site_fract_x
    _atom_site_fract_y
    _atom_site_fract_z
    _atom_site_U_iso_or_equiv
    _atom_site_adp_type
    _atom_site_calc_flag
    _atom_site_refinement_flags
    _atom_site_occupancy
    _atom_site_symmetry_multiplicity
    _atom_site_disorder_assembly
    _atom_site_disorder_group
    Cl Cl 0.47555(10) 0.11625(7) 0.08507(17) 0.0670(4) Uani d . 1 1 . .
    F F1 0.84029(19) 0.26681(16) 0.2492(4) 0.0710(7) Uani d . 1 1 . .
    C C1 0.5785(3) 0.3747(2) 0.1483(5) 0.0470(9) Uani d . 1 1 . .
    H H1A 0.5481 0.4322 0.1386 0.056 Uiso calc R 1 1 . .
    N N1 0.7581(2) 0.43972(19) 0.2491(4) 0.0444(7) Uani d . 1 1 . .
    O O1 0.8646(3) 0.4432(2) 0.0175(5) 0.0709(9) Uani d . 1 1 . .
    O O2 0.3580(3) 0.3887(3) 0.0249(5) 0.0798(10) Uani d . 1 1 . .
    C C2 0.5118(3) 0.2996(3) 0.1173(7) 0.0580(10) Uani d . 1 1 . .
    F F2 0.9214(3) 0.6832(2) 0.1945(7) 0.1216(14) Uani d . 1 1 . .
    N N2 0.7474(2) 0.4912(2) 0.4138(5) 0.0481(8) Uani d . 1 1 . .
    N N3 0.8789(2) 0.5451(2) 0.2821(5) 0.0469(8) Uani d . 1 1 . .
    C C3 0.5549(3) 0.2129(2) 0.1239(6) 0.0521(9) Uani d . 1 1 . .
    F F3 1.0420(2) 0.6114(2) 0.4004(5) 0.0862(9) Uani d . 1 1 . .
    C C4 0.6663(3) 0.2027(2) 0.1651(5) 0.0414(8) Uani d . 1 1 . .
    H H4A 0.6970 0.1454 0.1694 0.050 Uiso calc R 1 1 . .
    N N4 0.3939(4) 0.3183(3) 0.0870(10) 0.113(2) Uani d . 1 1 . .
    C C5 0.7323(3) 0.2774(2) 0.2001(5) 0.0408(8) Uani d . 1 1 . .
    C C6 0.6898(3) 0.3641(2) 0.1934(5) 0.0379(8) Uani d . 1 1 . .
    C C7 0.8207(3) 0.5538(2) 0.4266(6) 0.0476(9) Uani d . 1 1 . .
    C C8 0.8380(3) 0.4709(2) 0.1627(5) 0.0471(9) Uani d . 1 1 . .
    C C9 0.8423(4) 0.6223(3) 0.5868(8) 0.0770(14) Uani d . 1 1 . .
    H H9A 0.7916 0.6145 0.6708 0.116 Uiso calc R 1 1 . .
    H H9B 0.8337 0.6816 0.5287 0.116 Uiso calc R 1 1 . .
    H H9C 0.9157 0.6153 0.6653 0.116 Uiso calc R 1 1 . .
    C C10 0.9601(3) 0.6014(3) 0.2389(7) 0.0626(12) Uani d . 1 1 . .
    H H10A 0.9878 0.5764 0.1281 0.075 Uiso calc R 1 1 . .
    O O3 0.3405(3) 0.2597(4) 0.1869(10) 0.143(2) Uani d . 1 1 . .
loop_
    _atom_site_aniso_label
    _atom_site_aniso_U_11
    _atom_site_aniso_U_22
    _atom_site_aniso_U_33
    _atom_site_aniso_U_12
    _atom_site_aniso_U_13
    _atom_site_aniso_U_23
    Cl 0.0777(8) 0.0436(6) 0.0810(8) -0.0207(5) 0.0213(6) -0.0081(5)
    F1 0.0482(13) 0.0551(15) 0.109(2) 0.0087(11) 0.0167(13) -0.0066(14)
    C1 0.054(2) 0.0352(19) 0.053(2) 0.0013(16) 0.0148(18) 0.0006(15)
    N1 0.0564(18) 0.0368(16) 0.0461(16) -0.0068(14) 0.0245(14) -0.0097(13)
    O1 0.083(2) 0.071(2) 0.0702(18) -0.0221(17) 0.0428(17) -0.0113(16)
    O2 0.062(2) 0.077(2) 0.097(2) 0.0182(17) 0.0115(18) 0.0012(19)
    C2 0.045(2) 0.042(2) 0.081(3) -0.0005(17) 0.003(2) -0.0040(19)
    F2 0.078(2) 0.0610(19) 0.216(4) -0.0003(15) 0.015(2) 0.064(2)
    N2 0.0489(18) 0.0391(17) 0.0596(19) -0.0017(14) 0.0191(15) -0.0098(14)
    N3 0.0440(17) 0.0391(17) 0.0594(18) -0.0089(13) 0.0157(15) -0.0011(14)
    C3 0.060(2) 0.036(2) 0.057(2) -0.0128(18) 0.0075(18) -0.0031(16)
    F3 0.0552(16) 0.085(2) 0.107(2) -0.0209(14) -0.0060(15) 0.0192(16)
    C4 0.064(2) 0.0314(17) 0.0366(17) 0.0015(16) 0.0283(16) -0.0008(14)
    N4 0.047(2) 0.061(3) 0.221(6) -0.007(2) 0.011(3) -0.023(4)
    C5 0.046(2) 0.047(2) 0.0308(16) 0.0043(16) 0.0127(14) 0.0011(14)
    C6 0.056(2) 0.0337(18) 0.0290(16) -0.0064(15) 0.0188(15) -0.0035(12)
    C7 0.046(2) 0.0327(18) 0.060(2) 0.0052(16) 0.0041(18) -0.0031(16)
    C8 0.059(2) 0.042(2) 0.0453(19) -0.0057(17) 0.0238(18) 0.0005(16)
    C9 0.066(3) 0.056(3) 0.110(4) -0.002(2) 0.021(3) -0.031(3)
    C10 0.059(3) 0.040(2) 0.089(3) -0.0079(19) 0.017(2) 0.023(2)
    O3 0.066(2) 0.120(4) 0.248(7) -0.023(3) 0.044(3) -0.065(4)
_geom_special_details
;
All e.s.d.'s (except the e.s.d. in the dihedral angle between two l.s. planes)
are estimated using the full covariance matrix. The cell e.s.d.'s are taken
into account individually in the estimation of e.s.d.'s in distances, angles
and torsion angles; correlations between e.s.d.'s in cell parameters are only
used when they are defined by crystal symmetry. An approximate (isotropic)
treatment of cell e.s.d.'s is used for estimating e.s.d.'s involving l.s.
planes.
;
loop_
    _geom_bond_atom_site_label_1
    _geom_bond_atom_site_label_2
    _geom_bond_site_symmetry_2
    _geom_bond_distance
    _geom_bond_publ_flag
    Cl C3 . 1.729(4) ?
    F1 C5 . 1.329(4) ?
    C1 C6 . 1.368(5) ?
    C1 C2 . 1.379(5) ?
    C1 H1A . 0.9300 ?
    N1 C8 . 1.359(5) ?
    N1 N2 . 1.397(4) ?
    N1 C6 . 1.408(4) ?
    O1 C8 . 1.196(4) ?
    O2 N4 . 1.176(6) ?
    C2 C3 . 1.389(5) ?
    C2 N4 . 1.473(6) ?
    F2 C10 . 1.315(5) ?
    N2 C7 . 1.294(5) ?
    N3 C7 . 1.368(5) ?
    N3 C8 . 1.397(5) ?
    N3 C10 . 1.401(5) ?
    C3 C4 . 1.370(5) ?
    F3 C10 . 1.336(5) ?
    C4 C5 . 1.369(5) ?
    C4 H4A . 0.9300 ?
    N4 O3 . 1.373(8) ?
    C5 C6 . 1.387(5) ?
    C7 C9 . 1.475(6) ?
    C9 H9A . 0.9600 ?
    C9 H9B . 0.9600 ?
    C9 H9C . 0.9600 ?
    C10 H10A . 0.9800 ?
loop_
    _geom_angle_atom_site_label_1
    _geom_angle_atom_site_label_2
    _geom_angle_atom_site_label_3
    _geom_angle_site_symmetry_1
    _geom_angle_site_symmetry_3
    _geom_angle
    _geom_angle_publ_flag
    C6 C1 C2 . . 119.7(3) ?
    C6 C1 H1A . . 120.1 ?
    C2 C1 H1A . . 120.1 ?
    C8 N1 N2 . . 112.8(3) ?
    C8 N1 C6 . . 128.0(3) ?
    N2 N1 C6 . . 119.2(3) ?
    C1 C2 C3 . . 121.4(4) ?
    C1 C2 N4 . . 115.2(4) ?
    C3 C2 N4 . . 123.3(4) ?
    C7 N2 N1 . . 104.3(3) ?
    C7 N3 C8 . . 108.4(3) ?
    C7 N3 C10 . . 129.4(3) ?
    C8 N3 C10 . . 122.0(3) ?
    C4 C3 C2 . . 118.7(3) ?
    C4 C3 Cl . . 117.7(3) ?
    C2 C3 Cl . . 123.5(3) ?
    C5 C4 C3 . . 119.7(3) ?
    C5 C4 H4A . . 120.2 ?
    C3 C4 H4A . . 120.2 ?
    O2 N4 O3 . . 123.4(5) ?
    O2 N4 C2 . . 120.4(5) ?
    O3 N4 C2 . . 113.7(5) ?
    F1 C5 C4 . . 119.4(3) ?
    F1 C5 C6 . . 118.7(3) ?
    C4 C5 C6 . . 121.9(3) ?
    C1 C6 C5 . . 118.6(3) ?
    C1 C6 N1 . . 119.8(3) ?
    C5 C6 N1 . . 121.3(3) ?
    N2 C7 N3 . . 111.9(3) ?
    N2 C7 C9 . . 123.3(4) ?
    N3 C7 C9 . . 124.7(4) ?
    O1 C8 N1 . . 128.7(4) ?
    O1 C8 N3 . . 128.7(3) ?
    N1 C8 N3 . . 102.6(3) ?
    C7 C9 H9A . . 109.5 ?
    C7 C9 H9B . . 109.5 ?
    H9A C9 H9B . . 109.5 ?
    C7 C9 H9C . . 109.5 ?
    H9A C9 H9C . . 109.5 ?
    H9B C9 H9C . . 109.5 ?
    F2 C10 F3 . . 105.3(4) ?
    F2 C10 N3 . . 110.4(4) ?
    F3 C10 N3 . . 110.4(3) ?
    F2 C10 H10A . . 110.2 ?
    F3 C10 H10A . . 110.2 ?
    N3 C10 H10A . . 110.2 ?
loop_
    _geom_torsion_atom_site_label_1
    _geom_torsion_atom_site_label_2
    _geom_torsion_atom_site_label_3
    _geom_torsion_atom_site_label_4
    _geom_torsion_site_symmetry_1
    _geom_torsion_site_symmetry_2
    _geom_torsion_site_symmetry_3
    _geom_torsion_site_symmetry_4
    _geom_torsion
    _geom_torsion_publ_flag
    C6 C1 C2 C3 . . . . -2.3(6) ?
    C6 C1 C2 N4 . . . . 174.9(4) ?
    C8 N1 N2 C7 . . . . 0.3(4) ?
    C6 N1 N2 C7 . . . . 179.5(3) ?
    C1 C2 C3 C4 . . . . 1.0(6) ?
    N4 C2 C3 C4 . . . . -176.0(5) ?
    C1 C2 C3 Cl . . . . -179.7(3) ?
    N4 C2 C3 Cl . . . . 3.4(7) ?
    C2 C3 C4 C5 . . . . 0.5(6) ?
    Cl C3 C4 C5 . . . . -178.9(2) ?
    C1 C2 N4 O2 . . . . 25.3(8) ?
    C3 C2 N4 O2 . . . . -157.6(5) ?
    C1 C2 N4 O3 . . . . -137.4(5) ?
    C3 C2 N4 O3 . . . . 39.7(8) ?
    C3 C4 C5 F1 . . . . 176.9(3) ?
    C3 C4 C5 C6 . . . . -0.6(5) ?
    C2 C1 C6 C5 . . . . 2.1(5) ?
    C2 C1 C6 N1 . . . . -172.3(3) ?
    F1 C5 C6 C1 . . . . -178.2(3) ?
    C4 C5 C6 C1 . . . . -0.7(5) ?
    F1 C5 C6 N1 . . . . -3.9(4) ?
    C4 C5 C6 N1 . . . . 173.6(3) ?
    C8 N1 C6 C1 . . . . -123.1(4) ?
    N2 N1 C6 C1 . . . . 57.8(4) ?
    C8 N1 C6 C5 . . . . 62.6(5) ?
    N2 N1 C6 C5 . . . . -116.5(3) ?
    N1 N2 C7 N3 . . . . -0.9(4) ?
    N1 N2 C7 C9 . . . . -177.2(4) ?
    C8 N3 C7 N2 . . . . 1.2(4) ?
    C10 N3 C7 N2 . . . . 176.2(4) ?
    C8 N3 C7 C9 . . . . 177.5(4) ?
    C10 N3 C7 C9 . . . . -7.5(6) ?
    N2 N1 C8 O1 . . . . -177.8(4) ?
    C6 N1 C8 O1 . . . . 3.1(7) ?
    N2 N1 C8 N3 . . . . 0.4(4) ?
    C6 N1 C8 N3 . . . . -178.7(3) ?
    C7 N3 C8 O1 . . . . 177.3(4) ?
    C10 N3 C8 O1 . . . . 1.9(6) ?
    C7 N3 C8 N1 . . . . -0.9(4) ?
    C10 N3 C8 N1 . . . . -176.3(3) ?
    C7 N3 C10 F2 . . . . -59.3(6) ?
    C8 N3 C10 F2 . . . . 115.1(5) ?
    C7 N3 C10 F3 . . . . 56.7(5) ?
    C8 N3 C10 F3 . . . . -128.9(4) ?
loop_
    _geom_hbond_atom_site_label_D
    _geom_hbond_atom_site_label_H
    _geom_hbond_atom_site_label_A
    _geom_hbond_site_symmetry_A
    _geom_hbond_distance_DH
    _geom_hbond_distance_HA
    _geom_hbond_distance_DA
    _geom_hbond_angle_DHA
    _geom_hbond_publ_flag
    C10 H10A O1 3_765 0.9800 2.3200 3.190(6) 148.00 yes
_iucr_refine_instructions_details
;
TITL X in P2(1)/c
CELL 0.71073  12.5560  14.8000   6.8760  90.000 103.320  90.000
ZERR    4.00   0.0025   0.0030   0.0014   0.000   0.030   0.000
LATT  1
SYMM -X, 0.5+Y, 0.5-Z
SFAC C H N O F CL
UNIT 40 24 16 12 12 4
ACTA
L.S. 40
BOND $H
CONF
SIZE .3 .2 .1
FMAP 2
PLAN 10
WGHT    0.100000    0.330000
FVAR       0.99986
CL    6    0.475546    0.116247    0.085071    11.00000    0.07773    0.04365 =
         0.08101   -0.00806    0.02133   -0.02072
F1    5    0.840287    0.266807    0.249236    11.00000    0.04818    0.05515 =
         0.10895   -0.00662    0.01673    0.00868
C1    1    0.578535    0.374675    0.148303    11.00000    0.05402    0.03521 =
         0.05286    0.00059    0.01480    0.00127
AFIX  43
H1A   2    0.548093    0.432250    0.138604    11.00000   -1.20000
AFIX   0
N1    3    0.758109    0.439717    0.249092    11.00000    0.05637    0.03678 =
         0.04610   -0.00966    0.02452   -0.00675
O1    4    0.864596    0.443193    0.017487    11.00000    0.08346    0.07138 =
         0.07015   -0.01129    0.04281   -0.02214
O2    4    0.357981    0.388657    0.024886    11.00000    0.06202    0.07746 =
         0.09676    0.00115    0.01151    0.01819
C2    1    0.511780    0.299594    0.117257    11.00000    0.04549    0.04192 =
         0.08114   -0.00397    0.00310   -0.00053
F2    5    0.921358    0.683229    0.194485    11.00000    0.07842    0.06101 =
         0.21626    0.06414    0.01497   -0.00032
N2    3    0.747436    0.491166    0.413823    11.00000    0.04888    0.03908 =
         0.05956   -0.00980    0.01911   -0.00169
N3    3    0.878876    0.545139    0.282140    11.00000    0.04402    0.03908 =
         0.05941   -0.00111    0.01574   -0.00891
C3    1    0.554936    0.212949    0.123865    11.00000    0.05999    0.03614 =
         0.05730   -0.00308    0.00751   -0.01277
F3    5    1.042035    0.611371    0.400399    11.00000    0.05515    0.08454 =
         0.10698    0.01922   -0.00599   -0.02088
C4    1    0.666330    0.202747    0.165136    11.00000    0.06429    0.03143 =
         0.03662   -0.00077    0.02828    0.00148
AFIX  43
H4A   2    0.696967    0.145365    0.169360    11.00000   -1.20000
AFIX   0
N4    3    0.393872    0.318266    0.087006    11.00000    0.04699    0.06111 =
         0.22144   -0.02262    0.01081   -0.00680
C5    1    0.732336    0.277413    0.200131    11.00000    0.04620    0.04736 =
         0.03079    0.00110    0.01268    0.00428
C6    1    0.689763    0.364105    0.193443    11.00000    0.05551    0.03374 =
         0.02896   -0.00349    0.01881   -0.00645
C7    1    0.820656    0.553790    0.426642    11.00000    0.04627    0.03274 =
         0.05979   -0.00314    0.00405    0.00522
C8    1    0.837972    0.470890    0.162689    11.00000    0.05945    0.04219 =
         0.04525    0.00052    0.02383   -0.00570
C9    1    0.842286    0.622290    0.586826    11.00000    0.06573    0.05635 =
         0.10952   -0.03050    0.02110   -0.00161
AFIX  33
H9A   2    0.791553    0.614545    0.670781    11.00000   -1.50000
H9B   2    0.833705    0.681576    0.528660    11.00000   -1.50000
H9C   2    0.915673    0.615320    0.665263    11.00000   -1.50000
AFIX   0
C10   1    0.960149    0.601422    0.238936    11.00000    0.05885    0.03961 =
         0.08925    0.02318    0.01685   -0.00793
AFIX  13
H10A  2    0.987755    0.576398    0.128051    11.00000   -1.20000
AFIX   0
O3    4    0.340477    0.259672    0.186866    11.00000    0.06604    0.11969 =
         0.24800   -0.06506    0.04424   -0.02254
HKLF 4
END
;
data_global
_journal_date_recd_electronic     2012-03-19
_journal_date_accepted     2012-03-25
_journal_name_full     'Acta Crystallographica, Section E'
_journal_year     2012
_journal_volume     68
_journal_issue      5
_journal_page_first     o1374
_journal_page_last     o1374
_journal_paper_category     QO
_journal_paper_doi     10.1107/S1600536812013013
_journal_coeditor_code     SJ5217
_publ_contact_author_name     'Professor Li Yang'
_publ_contact_author_address
;
'Li Yang'
Henan Medical College for Staff and Workers
Zhengzhou 451191
People's Republic of China
;
_publ_contact_author_email     'yang_l2012@163.com'
_publ_contact_author_fax     '86-371-62576649'
_publ_contact_author_phone     '86-371-62576649'
_publ_section_title
;\
1-(4-Chloro-2-fluoro-5-nitrophenyl)-4-difluoromethyl-3-methyl-1<i>H</i>-1,2,4-\
triazol-5(4<i>H</i>)-one
;
loop_
    _publ_author_name
    _publ_author_address
    'Li Yang'
;
Henan Medical College for Staff and Workers
Zhengzhou 451191
People's Republic of China
;
    'Jun Liu'
;
Henan Medical College for Staff and Workers
Zhengzhou 451191
People's Republic of China
;
