# Supplementary material for: 1-(4-Chloro-2-fluoro-5-nitro­phen­yl)-4-difluoro­methyl-3-methyl-1H-1,2,4-triazol-5(4H)-one
Source: Acta Crystallogr Sect E Struct Rep Online. 2012 Apr 13;68(Pt 5):o1374. doi: 10.1107/S1600536812013013 (PMC3344505; doi:10.1107/S1600536812013013)
Supplement: Supplementary file 2 [file e-68-o1374-Isup2.hkl]

# 
# h,k,l, Fc-squared, Fo-squared, sigma(Fo-squared) and status flag 
# 
data_I
_shelx_title ' X in P2(1)/c' 
_shelx_refln_list_code          4 
_shelx_F_calc_maximum      148.79 
_exptl_crystal_F_000       648.00 
_reflns_d_resolution_high  0.8288 
 
loop_ 
 _symmetry_equiv_pos_as_xyz 
 'x, y, z' 
 '-x, y+1/2, -z+1/2' 
 '-x, -y, -z' 
 'x, -y-1/2, z-1/2' 
 
_cell_length_a    12.5560 
_cell_length_b    14.8000 
_cell_length_c     6.8760 
_cell_angle_alpha  90.000 
_cell_angle_beta  103.320 
_cell_angle_gamma  90.000 
 
_shelx_F_squared_multiplier     1.000 
 
loop_ 
 _refln_index_h 
 _refln_index_k 
 _refln_index_l 
 _refln_F_squared_calc 
 _refln_F_squared_meas 
 _refln_F_squared_sigma 
 _refln_observed_status 
   1   0   0      578.47      596.75      7.87 o 
   2   0   0      266.15      283.96     16.25 o 
   3   0   0     4042.11     3817.78     17.96 o 
   4   0   0      534.80      481.33     16.02 o 
   5   0   0     1292.86     1307.73     14.92 o 
   6   0   0     1956.72     2025.62     26.15 o 
   7   0   0        3.23        4.16      1.21 o 
   8   0   0       95.71       85.48     18.04 o 
   9   0   0      495.65      489.52     33.02 o 
  10   0   0      993.86     1101.57    103.59 o 
  11   0   0       53.22       33.93     12.09 o 
  12   0   0      106.41       73.08     10.43 o 
  13   0   0        6.84        4.78      9.01 o 
  14   0   0       67.62       98.79     10.13 o 
   1   1   0      450.64      451.63     10.05 o 
   2   1   0       71.12       77.26     17.56 o 
   3   1   0     3843.17     3884.93     21.20 o 
   4   1   0      402.02      395.30      7.35 o 
   5   1   0      321.06      363.62      5.91 o 
   6   1   0      880.27     1086.87      9.79 o 
   7   1   0      114.38      117.73      8.29 o 
   8   1   0     1317.49     1276.64     34.93 o 
   9   1   0        0.61        7.02      4.25 o 
  10   1   0      190.83      190.88      7.07 o 
  11   1   0      117.13      112.81      7.18 o 
  12   1   0        5.48        7.38      4.63 o 
  13   1   0        1.70        3.82      6.43 o 
  14   1   0        7.52        9.82      5.46 o 
   0   2   0      739.74      762.99     38.94 o 
   1   2   0     7613.13     7303.66    155.87 o 
   2   2   0     1039.90     1241.08     19.03 o 
   3   2   0     2795.24     2869.79     45.28 o 
   4   2   0      535.10      442.38      5.23 o 
   5   2   0      220.05      216.20      6.76 o 
   6   2   0      326.15      351.52     11.83 o 
   7   2   0      125.46      145.02      5.84 o 
   8   2   0      531.52      499.02     12.89 o 
   9   2   0       12.28        7.98      4.06 o 
  10   2   0        5.11        5.14      4.58 o 
  11   2   0       24.06       26.50      4.80 o 
  12   2   0       49.45       41.63      7.42 o 
  13   2   0        7.96        7.69      4.96 o 
  14   2   0       22.04       23.43      5.35 o 
   1   3   0      505.52      489.78     14.47 o 
   2   3   0      192.67      218.68      6.53 o 
   3   3   0      246.46      228.16      5.48 o 
   4   3   0     3067.94     3188.54     58.65 o 
   5   3   0      265.49      274.31      5.41 o 
   6   3   0      881.14      836.59     22.11 o 
   7   3   0      977.94      958.96     23.26 o 
   8   3   0       47.36       39.09      5.00 o 
   9   3   0      373.94      352.69     15.07 o 
  10   3   0      691.87      713.87     25.33 o 
  11   3   0       59.82       65.16      5.90 o 
  12   3   0        7.71       20.01      7.97 o 
  13   3   0       13.74       15.75      5.28 o 
  14   3   0        4.07        2.52      5.05 o 
   0   4   0     2151.29     2104.89     94.68 o 
   1   4   0     1126.41     1159.80     36.98 o 
   2   4   0    12934.25    12272.53    354.76 o 
   3   4   0      702.88      711.82     10.79 o 
   4   4   0      700.50      734.78     15.45 o 
   5   4   0       19.13       16.48      3.66 o 
   6   4   0       23.97       18.63      3.60 o 
   7   4   0      501.42      454.36     13.74 o 
   8   4   0      133.92      152.63      6.47 o 
   9   4   0       14.90       12.58      4.96 o 
  10   4   0       61.16       76.69      8.63 o 
  11   4   0      101.90       90.37      8.95 o 
  12   4   0      197.43      228.24      9.06 o 
  13   4   0        0.27        4.38      5.70 o 
  14   4   0        0.29        6.94      6.94 o 
   1   5   0     2359.76     2443.73     85.09 o 
   2   5   0     1557.84     1736.69     42.31 o 
   3   5   0       27.04       26.93      2.80 o 
   4   5   0     1960.13     2111.52     69.99 o 
   5   5   0      188.32      200.16     11.64 o 
   6   5   0      264.73      264.35      8.18 o 
   7   5   0       22.14       15.55      3.73 o 
   8   5   0        9.51       13.75      4.14 o 
   9   5   0      514.59      607.17     20.71 o 
  10   5   0      435.87      461.65     20.85 o 
  11   5   0      105.08       92.23      7.10 o 
  12   5   0      102.42      128.48     12.47 o 
  13   5   0        8.09       11.67      6.16 o 
  14   5   0       23.08       23.46      7.28 o 
   0   6   0     2540.27     2407.95    147.08 o 
   1   6   0       84.68       78.37      3.62 o 
   2   6   0       46.81       56.36      3.53 o 
   3   6   0      277.36      345.90      7.77 o 
   4   6   0        0.70        6.88      3.15 o 
   5   6   0        7.47        6.53      3.67 o 
   6   6   0     1220.70     1161.53     47.91 o 
   7   6   0        1.24        1.20      4.06 o 
   8   6   0       18.43       19.94      5.13 o 
   9   6   0       10.18        4.94      6.20 o 
  10   6   0      188.04      203.40     12.51 o 
  11   6   0        6.41        8.82      6.27 o 
  12   6   0        9.08        0.44      6.87 o 
  13   6   0       26.77       28.26      6.79 o 
   1   7   0       69.83       66.64      3.94 o 
   2   7   0     1584.65     1777.62     45.38 o 
   3   7   0      509.48      559.21     18.84 o 
   4   7   0      176.28      159.66     10.27 o 
   5   7   0       44.60       51.26      3.78 o 
   6   7   0      195.89      165.09      8.00 o 
   7   7   0      433.49      409.54     26.94 o 
   8   7   0      633.15      618.79     31.20 o 
   9   7   0      898.23      903.00     42.43 o 
  10   7   0       40.52       39.75      8.54 o 
  11   7   0        0.70        8.36      5.25 o 
  12   7   0       19.44       11.95      6.40 o 
  13   7   0       10.92       11.01      9.27 o 
   0   8   0      777.00      642.22     15.10 o 
   1   8   0     1238.89     1344.88     31.61 o 
   2   8   0      149.79      139.38      5.16 o 
   3   8   0       65.85       84.02      4.64 o 
   4   8   0      663.25      586.16     22.16 o 
   5   8   0        0.60        3.68      3.68 o 
   6   8   0      609.95      559.45     25.84 o 
   7   8   0       13.94       15.06      6.87 o 
   8   8   0       63.96       66.02      8.53 o 
   9   8   0       22.57        9.89      9.84 o 
  10   8   0      174.02      176.64     16.74 o 
  11   8   0        6.63       19.40      5.33 o 
  12   8   0        1.00        1.74      5.22 o 
  13   8   0        0.03        5.77      5.77 o 
   1   9   0      127.78      132.71      6.50 o 
   2   9   0      226.81      194.46      8.24 o 
   3   9   0        0.07        0.96      3.65 o 
   4   9   0       17.49       22.46      6.36 o 
   5   9   0        0.11        6.32      4.02 o 
   6   9   0      158.87      149.94      7.07 o 
   7   9   0       36.42       29.68      5.04 o 
   8   9   0      639.77      573.47     42.00 o 
   9   9   0      119.22      135.63     11.47 o 
  10   9   0        6.79        0.20      5.28 o 
  11   9   0        7.80       13.78      4.88 o 
  12   9   0        6.40        3.39      5.13 o 
   0  10   0      457.39      396.86     12.69 o 
   1  10   0      714.20      660.18     19.55 o 
   2  10   0     1723.97     1719.94     32.52 o 
   3  10   0      222.34      211.49      9.54 o 
   4  10   0      768.01      749.57     28.36 o 
   5  10   0       95.05       97.26      6.50 o 
   6  10   0       12.21       16.93      4.32 o 
   7  10   0      498.30      442.16     38.86 o 
   8  10   0       12.35        2.27      4.98 o 
   9  10   0       71.03       73.08      6.03 o 
  10  10   0        0.97        5.74      5.26 o 
  11  10   0       14.63       20.55      4.57 o 
  12  10   0        2.02        0.64      4.86 o 
   1  11   0        0.55        7.69      5.01 o 
   2  11   0       58.32       56.30      5.94 o 
   3  11   0       13.39       15.95      4.81 o 
   4  11   0       55.88       57.69      5.39 o 
   5  11   0       10.18        9.34      4.79 o 
   6  11   0       72.38       95.52      8.76 o 
   7  11   0        0.04        5.21      6.93 o 
   8  11   0      108.91      117.07      8.41 o 
   9  11   0       99.60      119.85     14.92 o 
  10  11   0       56.07       47.01      5.81 o 
  11  11   0       67.56       54.78      8.30 o 
   0  12   0     2212.22     2224.88    175.15 o 
   1  12   0      429.19      433.33      9.77 o 
   2  12   0      238.20      220.47      8.39 o 
   3  12   0      410.73      387.42      9.94 o 
   4  12   0        1.91        3.01      5.56 o 
   5  12   0      122.29      113.58      7.01 o 
   6  12   0      213.57      206.18     10.28 o 
   7  12   0       50.64       36.16      5.79 o 
   8  12   0       18.13        7.95      6.10 o 
   9  12   0       22.25       15.70     11.83 o 
  10  12   0       11.28        5.21      5.02 o 
   1  13   0      117.37      132.29      7.36 o 
   2  13   0      287.42      284.56      9.20 o 
   3  13   0       53.50       57.38      6.10 o 
   4  13   0      171.22      161.83     11.76 o 
   5  13   0       60.47       50.98      6.44 o 
   6  13   0        0.16        8.21      6.03 o 
   7  13   0       18.06       22.93      6.05 o 
   8  13   0        4.17        5.40      5.40 o 
   9  13   0        0.05        7.32      5.82 o 
  10  13   0       43.80       57.10      8.52 o 
   0  14   0      165.74      162.48     21.48 o 
   1  14   0       27.10       21.14      6.65 o 
   2  14   0      428.77      418.81     25.04 o 
   3  14   0       66.13       71.13      6.81 o 
   4  14   0       37.44       40.73      9.47 o 
   5  14   0        1.45        4.54      9.33 o 
   6  14   0       74.52       58.65      7.24 o 
   7  14   0      116.77       99.04     12.67 o 
   8  14   0       12.41       20.14      5.29 o 
   9  14   0       91.90       82.45     16.88 o 
   1  15   0      282.24      287.96     12.92 o 
   2  15   0        0.71        6.76      6.76 o 
   3  15   0       71.53       77.78      7.95 o 
   4  15   0       44.29       38.35      7.24 o 
   5  15   0       14.31       17.78      8.25 o 
   6  15   0      104.85      118.06      9.48 o 
   7  15   0       49.44       47.61      7.03 o 
   8  15   0       55.94       50.86     15.48 o 
   0  16   0      288.73      310.83     45.06 o 
   1  16   0       61.46       64.96      7.95 o 
   2  16   0        2.26        2.38      6.57 o 
   3  16   0       29.01       30.29      7.63 o 
   4  16   0        2.23        4.33      8.86 o 
   5  16   0        0.01        6.87      6.87 o 
   6  16   0        2.31       13.79      8.81 o 
   1  17   0       26.03       28.99      7.23 o 
   2  17   0        0.00        6.29     10.04 o 
   3  17   0        2.45        1.33      7.10 o 
   4  17   0        9.04       22.02      7.05 o 
 -15   1   1        1.95        0.64      6.07 o 
 -14   1   1       85.29       97.69      8.30 o 
 -13   1   1       24.53       25.65      8.77 o 
 -12   1   1        7.88       13.76      8.95 o 
 -11   1   1        5.06       12.34     11.15 o 
 -10   1   1       24.53       27.07      8.51 o 
  -9   1   1       20.23       25.43      5.94 o 
  -8   1   1       92.83       75.42      6.60 o 
  -7   1   1      268.18      290.27      9.58 o 
  -6   1   1      663.81      646.27     16.22 o 
  -5   1   1      216.56      286.76     45.63 o 
  -4   1   1     3230.21     3250.03     18.90 o 
  -3   1   1     1227.50     1206.41     10.81 o 
  -2   1   1     3088.88     2962.73     14.00 o 
  -1   1   1     7759.22     7627.34    775.45 o 
   0   1   1      777.25      878.64     62.19 o 
   1   1   1     6601.37     6306.98   1637.48 o 
   2   1   1      479.45      471.99     30.83 o 
   3   1   1     1166.37     1046.16     39.97 o 
   4   1   1     6559.69     6113.36     27.42 o 
   5   1   1      719.03      656.31     31.22 o 
   6   1   1      715.26      660.15     12.31 o 
   7   1   1        3.71        5.55      4.71 o 
   8   1   1        3.40        3.78      1.05 o 
   9   1   1      225.70      207.70     22.38 o 
  10   1   1       12.35       24.54      6.58 o 
  11   1   1        2.14        2.21      7.12 o 
  12   1   1        5.78       17.43     11.75 o 
  13   1   1       46.19       36.39      8.61 o 
  14   1   1       26.19       24.16      7.60 o 
 -14   2   1        0.16        3.35      6.32 o 
 -13   2   1      151.70      150.50     14.91 o 
 -12   2   1        2.79        3.87      7.69 o 
 -11   2   1       15.85       18.40      7.81 o 
 -10   2   1       39.89       67.63     11.91 o 
  -9   2   1       23.85       27.00      6.24 o 
  -8   2   1        2.49       12.22      5.46 o 
  -7   2   1     1837.87     2001.56     21.03 o 
  -6   2   1     4900.92     5439.00     33.15 o 
  -5   2   1      589.75      536.59     38.27 o 
  -4   2   1     8700.03     7577.81    130.51 o 
  -3   2   1      194.19      281.94     42.95 o 
  -2   2   1     1987.80     1989.99     67.16 o 
  -1   2   1     1056.67      967.39    112.11 o 
   0   2   1      134.84      136.80      5.07 o 
   1   2   1     3698.58     3827.08     90.07 o 
   2   2   1    15992.18    15109.12    978.71 o 
   3   2   1        7.18       10.11      6.60 o 
   4   2   1     2651.63     2564.75     58.64 o 
   5   2   1      428.49      440.75     84.01 o 
   6   2   1     2614.39     2469.99    115.05 o 
   7   2   1       14.75       18.02      6.04 o 
   8   2   1      180.90      148.49      7.99 o 
   9   2   1       14.93        9.20      5.78 o 
  10   2   1      157.26      164.01      9.62 o 
  11   2   1       46.20       18.57     11.68 o 
  12   2   1      249.90      235.24     33.09 o 
  13   2   1        2.89        4.70      6.67 o 
  14   2   1       22.09       19.26      7.32 o 
 -14   3   1        0.03        1.23     12.82 o 
 -13   3   1        8.76       22.41      6.39 o 
 -12   3   1      144.98      160.90     12.03 o 
 -11   3   1        7.33       15.27      8.41 o 
 -10   3   1      471.83      470.13     23.59 o 
  -9   3   1       45.24       49.40      6.54 o 
  -8   3   1      272.69      244.50     10.14 o 
  -7   3   1      583.69      629.18     13.05 o 
  -6   3   1      383.00      404.09     10.35 o 
  -5   3   1      301.81      261.71     16.24 o 
  -4   3   1      631.69      671.24     12.75 o 
  -3   3   1      511.80      458.98      7.90 o 
  -2   3   1     1044.47      843.68      9.22 o 
  -1   3   1      114.04      111.01      3.94 o 
   0   3   1       44.04       44.02      4.65 o 
   1   3   1     2227.82     2345.42     27.27 o 
   2   3   1     1372.44     1367.60     13.96 o 
   3   3   1     2878.23     3262.22     57.11 o 
   4   3   1       31.33       38.16      4.83 o 
   5   3   1      930.77      933.41     25.81 o 
   6   3   1     1198.00     1036.00     78.24 o 
   7   3   1        3.84        1.89      7.16 o 
   8   3   1        5.44        3.13      5.77 o 
   9   3   1      154.33      163.51     14.24 o 
  10   3   1        0.81        2.80     15.15 o 
  11   3   1       14.42       15.27      6.60 o 
  12   3   1        4.44        1.23     11.81 o 
  13   3   1       10.02        5.61      7.48 o 
  14   3   1        0.42        4.73      9.22 o 
 -14   4   1        3.19        5.73      5.73 o 
 -13   4   1       95.60       78.63      8.44 o 
 -12   4   1       27.59       32.62      7.49 o 
 -11   4   1       33.04       16.19      7.43 o 
 -10   4   1       56.96       52.23      8.30 o 
  -9   4   1      127.93      126.87     14.31 o 
  -8   4   1       75.93       64.23      6.58 o 
  -7   4   1      135.34      152.27      7.73 o 
  -6   4   1     1619.75     1627.43     17.39 o 
  -5   4   1      575.43      544.60     10.74 o 
  -4   4   1      477.04      511.00     11.71 o 
  -3   4   1     2282.14     2605.57     57.17 o 
  -2   4   1        1.82        0.67      7.43 o 
  -1   4   1     2230.99     2082.33     43.83 o 
   0   4   1       77.73       66.02      3.45 o 
   1   4   1     1707.41     1683.26     29.47 o 
   2   4   1     1279.56     1466.20     48.73 o 
   3   4   1      290.71      261.12      7.29 o 
   4   4   1      541.05      449.11     16.25 o 
   5   4   1      467.74      555.55     46.49 o 
   6   4   1      126.14      120.21     14.75 o 
   7   4   1      150.75      175.12      8.66 o 
   8   4   1      143.81      133.19      9.12 o 
   9   4   1      295.21      294.22     29.59 o 
  10   4   1       58.91       48.20      8.44 o 
  11   4   1       30.33       11.44      8.55 o 
  12   4   1       37.77       49.74      8.56 o 
  13   4   1       12.47       12.96      6.73 o 
 -14   5   1       21.17       18.49      7.22 o 
 -13   5   1       18.68       13.51      6.74 o 
 -12   5   1       12.71       12.68      6.68 o 
 -11   5   1        1.64        1.63      0.47 o 
 -10   5   1      495.32      474.09     14.67 o 
  -9   5   1      642.75      671.58     43.85 o 
  -8   5   1      196.58      181.44      8.84 o 
  -7   5   1       12.32       15.88      9.91 o 
  -6   5   1      280.08      300.16      9.16 o 
  -5   5   1      106.74       94.87      5.89 o 
  -4   5   1      261.72      219.46      8.09 o 
  -3   5   1     1059.38     1126.32     20.03 o 
  -2   5   1      206.93      200.48      5.98 o 
  -1   5   1      229.09      232.73      7.96 o 
   0   5   1     1164.09     1304.20     63.84 o 
   1   5   1      187.77      195.57     41.89 o 
   2   5   1    14386.27    13301.78    828.62 o 
   3   5   1     2356.45     2418.08    151.12 o 
   4   5   1     1426.62     1416.49     79.25 o 
   5   5   1      386.92      429.86     18.45 o 
   6   5   1      476.66      494.09     52.49 o 
   7   5   1      487.85      481.07     18.36 o 
   8   5   1      131.58      153.69      9.66 o 
   9   5   1      294.71      290.45     13.17 o 
  10   5   1       20.43       36.47      8.13 o 
  11   5   1      165.28      164.24     43.12 o 
  12   5   1        0.68        5.68      7.68 o 
  13   5   1        1.81        0.21      7.72 o 
 -14   6   1       12.71       14.07      6.18 o 
 -13   6   1        7.09       12.69      6.01 o 
 -12   6   1       87.00       69.67      9.19 o 
 -11   6   1        9.92        0.93      6.56 o 
 -10   6   1       74.99       92.79      8.14 o 
  -9   6   1      389.96      400.49     12.83 o 
  -8   6   1     1168.40     1183.27     29.71 o 
  -7   6   1      146.25      150.50      7.88 o 
  -6   6   1     1304.58     1220.08     16.02 o 
  -5   6   1      540.61      461.99     10.58 o 
  -4   6   1     5295.08     5457.44     29.72 o 
  -3   6   1      952.38     1101.23     13.37 o 
  -2   6   1     2584.48     2682.35     97.98 o 
  -1   6   1        0.09        0.79      4.66 o 
   0   6   1      352.52      345.27     22.12 o 
   1   6   1      102.88       72.90     13.18 o 
   2   6   1     1309.76     1666.92    173.25 o 
   3   6   1      109.94      157.27     22.46 o 
   4   6   1      610.89      762.43     63.87 o 
   5   6   1      868.03      842.09     74.70 o 
   6   6   1      166.99      187.77     13.35 o 
   7   6   1        0.50       19.31     14.48 o 
   8   6   1        2.95        5.51      6.86 o 
   9   6   1      489.59      474.64     56.37 o 
  10   6   1      113.67      116.42     26.41 o 
  11   6   1        0.66        8.47      8.47 o 
  12   6   1       27.04       46.60     10.17 o 
  13   6   1       20.52       22.91      9.28 o 
 -13   7   1        0.92        6.60      6.60 o 
 -12   7   1        7.41        7.90     11.39 o 
 -11   7   1        1.86        3.20     16.96 o 
 -10   7   1        2.16        2.34      6.21 o 
  -9   7   1      259.25      224.67     10.84 o 
  -8   7   1       52.87       62.74      7.71 o 
  -7   7   1      240.96      195.98      9.46 o 
  -6   7   1       37.18       35.15      5.65 o 
  -5   7   1       92.79      103.19      6.54 o 
  -4   7   1      531.17      475.48     10.65 o 
  -3   7   1       25.15       32.17      4.80 o 
  -2   7   1     1874.66     1815.69     84.77 o 
  -1   7   1       58.56       58.01      7.35 o 
   0   7   1      615.83      683.09     63.70 o 
   1   7   1      173.87      221.94     25.08 o 
   2   7   1     2673.68     2863.05    261.63 o 
   3   7   1      586.19      621.20     51.17 o 
   4   7   1      130.06      141.50     26.74 o 
   5   7   1      182.83      191.73      8.70 o 
   6   7   1       32.96       39.01      6.51 o 
   7   7   1       71.11       81.62     17.17 o 
   8   7   1      649.22      543.90     66.92 o 
   9   7   1       37.82       46.19      7.77 o 
  10   7   1       77.23       63.64      8.68 o 
  11   7   1        2.64        1.06      8.19 o 
  12   7   1        1.12        4.32     17.04 o 
  13   7   1        2.89        1.94     16.93 o 
 -13   8   1       13.50        9.90      7.49 o 
 -12   8   1        6.41       10.03      7.19 o 
 -11   8   1      112.08      120.32     10.26 o 
 -10   8   1       10.66       12.14      8.07 o 
  -9   8   1        4.25        4.95      6.87 o 
  -8   8   1       24.16       26.22      8.16 o 
  -7   8   1       11.72       21.97      6.01 o 
  -6   8   1      101.78      104.07      9.35 o 
  -5   8   1      126.83      113.59      6.99 o 
  -4   8   1      328.86      281.29      8.91 o 
  -3   8   1      675.41      737.60     13.35 o 
  -2   8   1      439.53      376.46     13.16 o 
  -1   8   1       20.95       31.04      4.62 o 
   0   8   1       41.45       49.86      4.90 o 
   1   8   1      536.18      692.88     69.53 o 
   2   8   1      365.81      418.81     44.69 o 
   3   8   1       16.00       22.98      5.57 o 
   4   8   1      190.95      188.71     32.61 o 
   5   8   1      294.87      303.22     19.07 o 
   6   8   1       18.33        5.67      6.08 o 
   7   8   1      264.30      300.40     43.92 o 
   8   8   1      155.90      145.73     20.07 o 
   9   8   1        2.46        6.81      6.81 o 
  10   8   1       59.25       47.62      7.67 o 
  11   8   1        0.96        6.23      6.99 o 
  12   8   1       31.12       28.29      7.98 o 
 -13   9   1       70.76       81.07      9.90 o 
 -12   9   1       32.36       48.85      8.86 o 
 -11   9   1        7.64        3.46     11.91 o 
 -10   9   1      249.04      219.37     33.15 o 
  -9   9   1        0.17        2.59      9.40 o 
  -8   9   1      268.32      249.53     11.35 o 
  -7   9   1       42.05       53.07      7.38 o 
  -6   9   1       61.11       76.59     11.24 o 
  -5   9   1       79.10       74.43      7.17 o 
  -4   9   1       49.16       49.04      6.57 o 
  -3   9   1      752.86      743.97     32.99 o 
  -2   9   1      265.86      258.63     12.55 o 
  -1   9   1       76.53       83.54      5.69 o 
   0   9   1     1540.38     1438.27     30.98 o 
   1   9   1        4.77        0.16      8.23 o 
   2   9   1     1744.94     1887.46    160.89 o 
   3   9   1      291.11      276.43     34.09 o 
   4   9   1      808.91      730.13     88.05 o 
   5   9   1      457.61      419.68     47.73 o 
   6   9   1       17.10       18.55      6.10 o 
   7   9   1       17.60       29.39      8.78 o 
   8   9   1        1.78        1.95      6.41 o 
   9   9   1       54.72       64.49      7.26 o 
  10   9   1       18.34       15.23     16.39 o 
  11   9   1       48.52       43.37      6.64 o 
  12   9   1        0.06        4.02      7.03 o 
 -12  10   1        5.00        1.70      8.23 o 
 -11  10   1       27.40       44.35      8.99 o 
 -10  10   1      149.70      158.16     11.72 o 
  -9  10   1      107.47      103.09     10.05 o 
  -8  10   1       81.22       82.42      8.93 o 
  -7  10   1      301.77      283.57     12.06 o 
  -6  10   1       40.28       40.17      6.91 o 
  -5  10   1       58.45       59.50      7.76 o 
  -4  10   1     1101.41     1084.05     30.04 o 
  -3  10   1      191.07      189.35     16.66 o 
  -2  10   1      559.56      497.57     12.67 o 
  -1  10   1      543.33      477.64     39.50 o 
   0  10   1      288.81      294.24     13.75 o 
   1  10   1      146.12      167.28     30.87 o 
   2  10   1      344.56      333.33     22.13 o 
   3  10   1      139.54      162.22      8.99 o 
   4  10   1        0.81        9.17      6.26 o 
   5  10   1       52.89       60.35      7.22 o 
   6  10   1      205.15      177.70     11.79 o 
   7  10   1       30.62       22.37     17.48 o 
   8  10   1       32.45       41.12     13.85 o 
   9  10   1       57.60       52.77      8.68 o 
  10  10   1       42.03       45.82     10.42 o 
  11  10   1        9.86        2.49      7.15 o 
 -11  11   1       33.38       28.22     25.37 o 
 -10  11   1        8.26       21.32      8.48 o 
  -9  11   1        1.40        5.24      9.00 o 
  -8  11   1       19.49       11.77      7.93 o 
  -7  11   1       18.98       10.33      7.30 o 
  -6  11   1      117.78      145.01     10.21 o 
  -5  11   1       24.79       42.50      7.16 o 
  -4  11   1      309.88      291.70     11.80 o 
  -3  11   1       95.65       99.15     12.09 o 
  -2  11   1      199.94      202.90      9.70 o 
  -1  11   1      342.21      352.20     18.95 o 
   0  11   1       25.15       19.70     12.16 o 
   1  11   1      574.15      589.61     64.50 o 
   2  11   1      149.43      173.26      9.45 o 
   3  11   1       13.00       23.70      6.79 o 
   4  11   1       57.14       66.02      7.84 o 
   5  11   1      294.05      299.91     41.55 o 
   6  11   1      139.82      128.87     14.09 o 
   7  11   1        0.10        7.65     11.25 o 
   8  11   1      127.63      126.65     13.82 o 
   9  11   1        1.02       10.87      7.15 o 
  10  11   1        2.06        2.44      7.59 o 
  11  11   1       27.55       31.31      7.34 o 
 -11  12   1       56.31       72.69     10.83 o 
 -10  12   1        0.55        5.32      9.08 o 
  -9  12   1       20.96       11.24      9.74 o 
  -8  12   1       36.23       52.71      9.66 o 
  -7  12   1      161.44      182.28     11.61 o 
  -6  12   1       50.04       37.09      8.35 o 
  -5  12   1      243.71      237.27     11.70 o 
  -4  12   1      309.70      273.23     12.10 o 
  -3  12   1       59.79       51.65      7.53 o 
  -2  12   1       19.60       18.81     10.21 o 
  -1  12   1      459.26      375.70     13.07 o 
   0  12   1      738.08      772.23     68.37 o 
   1  12   1       47.54       36.50      7.63 o 
   2  12   1        1.95        2.11     11.41 o 
   3  12   1       12.42       16.54      6.93 o 
   4  12   1       12.98       11.44     10.01 o 
   5  12   1       43.09       47.77     10.05 o 
   6  12   1       78.87       91.38     17.35 o 
   7  12   1        4.87        8.45     11.09 o 
   8  12   1       69.18       62.94     14.10 o 
   9  12   1        0.28        5.01     10.77 o 
  10  12   1       26.99       21.26      8.36 o 
 -10  13   1        0.40        9.73      9.73 o 
  -9  13   1        0.02        9.59      9.63 o 
  -8  13   1      130.55      151.95     11.95 o 
  -7  13   1        0.15        6.59     14.69 o 
  -6  13   1        4.99        3.43     18.43 o 
  -5  13   1        3.77        9.58      8.40 o 
  -4  13   1       45.52       47.91     13.03 o 
  -3  13   1       35.78       43.42     19.08 o 
  -2  13   1      218.83      189.99     10.71 o 
  -1  13   1       65.20       68.45      8.27 o 
   0  13   1      105.25      115.74     10.79 o 
   1  13   1        3.73        8.70      7.47 o 
   2  13   1      104.14      103.79      9.20 o 
   3  13   1      516.19      505.01     85.45 o 
   4  13   1      110.89      103.51     32.38 o 
   5  13   1      198.15      231.69     45.13 o 
   6  13   1      199.29      186.17     32.61 o 
   7  13   1       31.81       20.39      8.37 o 
   8  13   1       51.97       29.59     14.30 o 
   9  13   1        0.01        0.84      7.84 o 
  -9  14   1       32.79       33.15     17.83 o 
  -8  14   1        4.08       13.50      9.88 o 
  -7  14   1       17.09       10.55     10.59 o 
  -6  14   1      271.54      295.19     15.24 o 
  -5  14   1      106.31      117.35     10.99 o 
  -4  14   1       43.47       39.94      9.63 o 
  -3  14   1      184.22      201.64     11.90 o 
  -2  14   1       37.87       39.36     13.77 o 
  -1  14   1       34.46       39.55      8.41 o 
   0  14   1      102.51      107.96     11.00 o 
   1  14   1      214.01      219.74     12.69 o 
   2  14   1        0.69        8.32      8.32 o 
   3  14   1        1.63        1.01      7.92 o 
   4  14   1      300.55      267.94     45.14 o 
   5  14   1        3.39       11.61      8.18 o 
   6  14   1        6.06        7.64      8.92 o 
   7  14   1       61.39       85.89     31.62 o 
   8  14   1       15.13       20.36     20.59 o 
  -8  15   1       60.62      104.34     25.81 o 
  -7  15   1        1.40        7.23     10.23 o 
  -6  15   1        6.60       12.17      9.69 o 
  -5  15   1      191.87      212.31     14.58 o 
  -4  15   1       15.91       22.48      9.17 o 
  -3  15   1        3.52        5.33     18.04 o 
  -2  15   1      210.65      214.09     15.32 o 
  -1  15   1        2.55        1.46     19.43 o 
   0  15   1       18.59       13.25      9.36 o 
   1  15   1       10.46        5.20     27.74 o 
   2  15   1        0.78        6.00      8.66 o 
   3  15   1       46.31       37.86      9.46 o 
   4  15   1       10.23       10.53     10.81 o 
   5  15   1        4.32        0.43      9.32 o 
   6  15   1        0.60        6.54      8.86 o 
   7  15   1       33.80       37.45      9.70 o 
  -6  16   1       36.98       35.96     10.54 o 
  -5  16   1       78.18       96.64     19.74 o 
  -4  16   1      167.38      179.75     17.83 o 
  -3  16   1        4.91       10.84      9.39 o 
  -2  16   1       47.38       46.33     10.26 o 
  -1  16   1       15.74        4.94      8.60 o 
   0  16   1       54.84       44.85      9.92 o 
   1  16   1       18.13       27.64      8.86 o 
   2  16   1       83.30       75.55     14.20 o 
   3  16   1       50.54       74.26     11.41 o 
   4  16   1        0.02        7.69      9.63 o 
   5  16   1       21.58       24.29     15.99 o 
  -4  17   1       36.75       34.54     12.16 o 
  -3  17   1      101.42       97.83     14.67 o 
  -2  17   1        6.52        8.78     10.87 o 
  -1  17   1       18.64       29.73      9.38 o 
   0  17   1       52.65       42.00     10.34 o 
   1  17   1      107.60      104.78     12.20 o 
   2  17   1       41.07       42.44     18.17 o 
   3  17   1      144.05      155.73     13.29 o 
 -15   0   2        0.03        2.48      8.97 o 
 -14   0   2       12.03        5.90     11.14 o 
 -13   0   2       42.80       63.73     11.05 o 
 -12   0   2      127.93      153.41     15.18 o 
 -11   0   2      407.40      397.13     19.92 o 
 -10   0   2       85.24       72.06     11.97 o 
  -9   0   2      163.24      131.24     11.16 o 
  -8   0   2      196.31      153.30      9.95 o 
  -7   0   2     1078.34     1229.69     21.24 o 
  -6   0   2      247.62      305.57     11.21 o 
  -5   0   2       52.63       63.74      5.73 o 
  -4   0   2      857.68      904.00     13.79 o 
  -3   0   2     3841.57     4288.89     27.92 o 
  -2   0   2      153.59      178.31      9.46 o 
  -1   0   2     6565.38     7347.13     36.43 o 
   0   0   2     2032.99     2154.56     20.40 o 
   1   0   2      514.99      562.27     10.62 o 
   2   0   2     4642.71     4415.18     32.25 o 
   3   0   2       96.44      105.17      8.93 o 
   4   0   2      653.69      703.72     17.28 o 
   5   0   2      629.98      599.40     14.60 o 
   6   0   2      203.02      179.89     10.85 o 
   7   0   2       18.61       21.97      6.57 o 
   8   0   2      768.51      750.20     23.05 o 
   9   0   2      143.73      147.70     13.50 o 
  10   0   2      172.77      183.65     16.50 o 
  11   0   2       19.93       23.47     11.94 o 
  12   0   2       10.28       22.87     11.03 o 
  13   0   2       21.26        3.79     11.37 o 
 -15   1   2        0.61        0.29      5.80 o 
 -14   1   2       52.50       57.61      8.10 o 
 -13   1   2      140.80      116.14      9.98 o 
 -12   1   2       19.39       20.77     14.06 o 
 -11   1   2        0.01        0.61      6.76 o 
 -10   1   2      100.39      131.30      9.23 o 
  -9   1   2       32.98       47.67      6.30 o 
  -8   1   2      162.27      166.78      9.03 o 
  -7   1   2      206.40      194.38      6.67 o 
  -6   1   2     1601.31     1418.74     15.41 o 
  -5   1   2        7.35        1.44      7.90 o 
  -4   1   2     3527.05     3980.61     53.28 o 
  -3   1   2     1361.19     1250.97     42.72 o 
  -2   1   2     4489.53     5876.41    736.69 o 
  -1   1   2    22137.85    20471.26   2582.89 o 
   0   1   2    16143.32    15134.37   1921.28 o 
   1   1   2     1341.60     1356.03     70.89 o 
   2   1   2       50.74       49.29      7.51 o 
   3   1   2      387.20      481.88     44.52 o 
   4   1   2      199.91      167.26      9.65 o 
   5   1   2      693.45      682.12     12.99 o 
   6   1   2       18.59       24.71      9.99 o 
   7   1   2       27.31       43.93      6.13 o 
   8   1   2       39.54       42.30      6.68 o 
   9   1   2       16.28       21.58      6.69 o 
  10   1   2      112.93       99.46      9.43 o 
  11   1   2       51.64       47.21      9.34 o 
  12   1   2        6.43       22.71      8.26 o 
  13   1   2        0.31        1.61      7.81 o 
 -15   2   2        0.19        0.31      5.39 o 
 -14   2   2        0.63        2.99      6.23 o 
 -13   2   2       12.59       10.86      7.27 o 
 -12   2   2      189.29      178.35     11.17 o 
 -11   2   2       32.83       22.18      7.73 o 
 -10   2   2      255.18      248.01     27.23 o 
  -9   2   2       53.53       48.63     12.12 o 
  -8   2   2      347.55      343.47     12.05 o 
  -7   2   2        0.02        0.17      5.69 o 
  -6   2   2       22.39       24.53      7.11 o 
  -5   2   2      438.85      456.52     10.33 o 
  -4   2   2      414.24      340.62     17.62 o 
  -3   2   2      335.02      293.56      9.85 o 
  -2   2   2      992.99      970.59    158.87 o 
  -1   2   2     1194.30     1229.01    200.46 o 
   0   2   2     3209.34     3501.21    220.18 o 
   1   2   2      407.14      640.87    111.96 o 
   2   2   2      360.75      351.78     32.31 o 
   3   2   2       78.94       77.70     14.26 o 
   4   2   2      138.39      154.20     28.00 o 
   5   2   2      842.08      744.41     14.22 o 
   6   2   2      905.15      747.65     14.39 o 
   7   2   2       14.48       12.83     11.41 o 
   8   2   2        8.88        6.04      6.55 o 
   9   2   2      151.28      145.17     10.29 o 
  10   2   2        6.69       16.81      7.79 o 
  11   2   2       38.53       55.62      8.84 o 
  12   2   2        4.97       19.78     13.79 o 
  13   2   2        4.03        0.49      7.40 o 
 -14   3   2       24.34       22.47      6.47 o 
 -13   3   2       21.95       24.45      7.48 o 
 -12   3   2       19.60       27.20      6.84 o 
 -11   3   2        5.15        9.15      7.03 o 
 -10   3   2      160.51      142.82     10.46 o 
  -9   3   2       17.51       12.27      6.72 o 
  -8   3   2     1056.28     1139.97     40.22 o 
  -7   3   2       56.39       58.57      9.51 o 
  -6   3   2       94.51       95.43      5.93 o 
  -5   3   2      307.72      378.35     10.09 o 
  -4   3   2      101.49      120.02     15.75 o 
  -3   3   2      210.34      186.93      4.82 o 
  -2   3   2    11632.51    10449.54    533.02 o 
  -1   3   2       40.05       36.36      3.36 o 
   0   3   2     1161.82     1138.43     60.81 o 
   1   3   2       52.91       61.97      4.04 o 
   2   3   2      577.39      727.92    109.35 o 
   3   3   2     1144.36      906.42    131.15 o 
   4   3   2       13.63       17.63      5.97 o 
   5   3   2       22.22       43.81      9.14 o 
   6   3   2      255.60      252.39     14.97 o 
   7   3   2        2.03        0.25      5.60 o 
   8   3   2      723.80      661.23     15.73 o 
   9   3   2       96.06       76.22      8.28 o 
  10   3   2       22.99       44.16     19.92 o 
  11   3   2       13.51        8.37     13.42 o 
  12   3   2       21.46       30.77      7.27 o 
  13   3   2        2.20        4.29      6.87 o 
 -14   4   2        0.01        5.35      5.63 o 
 -13   4   2        2.47        2.72      6.57 o 
 -12   4   2        1.10        0.02      6.92 o 
 -11   4   2      395.95      369.69     13.59 o 
 -10   4   2     1032.57     1137.80     38.62 o 
  -9   4   2       55.11       70.47      7.95 o 
  -8   4   2      146.84      185.59      9.35 o 
  -7   4   2       45.49       50.70      6.31 o 
  -6   4   2       33.03       40.26      7.74 o 
  -5   4   2       18.21       18.71      5.56 o 
  -4   4   2     3723.02     3717.11    133.98 o 
  -3   4   2      418.24      516.96      9.34 o 
  -2   4   2      365.12      358.19     29.62 o 
  -1   4   2     1704.87     1540.10     63.01 o 
   0   4   2     3563.15     3434.14     37.99 o 
   1   4   2      110.63      121.10      5.36 o 
   2   4   2      456.80      438.98     81.04 o 
   3   4   2      501.40      604.00     68.98 o 
   4   4   2      116.47      146.33      7.17 o 
   5   4   2       18.85       17.14      5.24 o 
   6   4   2     1769.08     1523.39     20.48 o 
   7   4   2      136.91      162.88      8.59 o 
   8   4   2      722.35      845.10     19.54 o 
   9   4   2      188.53      174.34     13.52 o 
  10   4   2       31.26       22.21      7.40 o 
  11   4   2        1.18        4.11      6.50 o 
  12   4   2       13.20        6.84      9.65 o 
  13   4   2        0.89        0.97      6.42 o 
 -14   5   2       15.22        4.92     11.01 o 
 -13   5   2       54.90       35.28      7.32 o 
 -12   5   2        7.74        1.96      8.25 o 
 -11   5   2      323.05      305.19     12.78 o 
 -10   5   2       50.67       69.41      8.14 o 
  -9   5   2        5.25        7.03      7.03 o 
  -8   5   2      240.40      294.02     11.16 o 
  -7   5   2        0.57        5.01      5.01 o 
  -6   5   2      257.62      310.05     13.01 o 
  -5   5   2      654.33      616.34     26.92 o 
  -4   5   2      166.11      178.24      7.07 o 
  -3   5   2      150.51      153.07      6.25 o 
  -2   5   2     2284.69     2261.53     68.04 o 
  -1   5   2     1587.80     1871.73     70.23 o 
   0   5   2       92.91      104.98      9.02 o 
   1   5   2      895.81      971.73     22.99 o 
   2   5   2        5.82       17.72      5.04 o 
   3   5   2     2128.14     2632.44    123.34 o 
   4   5   2      973.17      892.79     15.02 o 
   5   5   2      162.14      172.16      8.37 o 
   6   5   2      493.72      420.39     12.26 o 
   7   5   2        4.99        7.26      5.50 o 
   8   5   2       78.20       84.03     14.49 o 
   9   5   2       21.36       27.11     21.23 o 
  10   5   2      116.46       91.37     10.01 o 
  11   5   2        5.74       11.57     11.29 o 
  12   5   2       22.27       17.59     16.70 o 
 -14   6   2       11.98        5.34      6.47 o 
 -13   6   2        5.54       13.21      6.14 o 
 -12   6   2       38.57       50.73      7.38 o 
 -11   6   2        7.59        6.54      6.68 o 
 -10   6   2       42.56       42.64      7.78 o 
  -9   6   2        4.74       19.31      7.04 o 
  -8   6   2      340.26      300.27     11.24 o 
  -7   6   2       63.42       48.25      6.60 o 
  -6   6   2       12.31       25.25      5.96 o 
  -5   6   2     1256.67     1276.23     16.39 o 
  -4   6   2      134.58      164.85      7.08 o 
  -3   6   2       53.07       68.07      7.46 o 
  -2   6   2      505.55      569.69     36.84 o 
  -1   6   2       16.50       16.41      4.10 o 
   0   6   2      280.50      334.57      8.28 o 
   1   6   2       13.56       13.53      4.09 o 
   2   6   2      276.80      245.92      8.16 o 
   3   6   2       34.42       32.92      5.54 o 
   4   6   2       94.25       75.47      6.91 o 
   5   6   2        9.97        5.64      5.64 o 
   6   6   2       57.28       86.18      9.08 o 
   7   6   2      285.84      245.27     11.36 o 
   8   6   2       37.61       39.33      6.95 o 
   9   6   2       40.03       47.75      8.21 o 
  10   6   2       92.76       76.54     10.56 o 
  11   6   2        0.13        4.36      7.15 o 
  12   6   2        1.56       12.78      8.45 o 
 -13   7   2        1.17        2.09      9.21 o 
 -12   7   2        0.02        3.12      6.78 o 
 -11   7   2        3.94        0.44      7.74 o 
 -10   7   2       19.56       22.07      7.72 o 
  -9   7   2       26.58       26.41      7.84 o 
  -8   7   2       29.70       44.11      8.14 o 
  -7   7   2      157.43      185.41      8.94 o 
  -6   7   2      324.39      321.22     12.75 o 
  -5   7   2       44.00       40.99      5.57 o 
  -4   7   2     1668.74     1419.34     86.23 o 
  -3   7   2       42.66       27.53      5.02 o 
  -2   7   2      419.65      428.53     19.86 o 
  -1   7   2     1299.57     1230.69     59.45 o 
   0   7   2      558.52      458.07     10.23 o 
   1   7   2        3.91       16.67      8.20 o 
   2   7   2     1901.87     2046.68     24.11 o 
   3   7   2      650.45      622.08     33.99 o 
   4   7   2      305.08      326.45     20.10 o 
   5   7   2      664.24      630.76     35.38 o 
   6   7   2      662.68      739.01     50.60 o 
   7   7   2      224.19      196.09     10.80 o 
   8   7   2       58.15       68.84     11.24 o 
   9   7   2       34.42       47.25      8.12 o 
  10   7   2       69.18       58.15     15.20 o 
  11   7   2        0.00        5.04      8.35 o 
  12   7   2       13.10       18.91      8.25 o 
 -13   8   2       16.05        6.49      7.39 o 
 -12   8   2       10.83       10.02      7.37 o 
 -11   8   2       10.32       13.35      7.58 o 
 -10   8   2      234.49      242.94     12.28 o 
  -9   8   2      654.94      621.93     16.43 o 
  -8   8   2      330.48      343.63     23.49 o 
  -7   8   2      145.19      145.01      9.65 o 
  -6   8   2     1067.52     1047.41     59.63 o 
  -5   8   2       31.87       34.69      9.09 o 
  -4   8   2      596.40      541.17     27.33 o 
  -3   8   2        4.64        4.05      4.80 o 
  -2   8   2        0.90        8.42      4.34 o 
  -1   8   2       46.88       48.10      5.03 o 
   0   8   2      184.54      208.36     15.73 o 
   1   8   2       40.48       33.55      5.97 o 
   2   8   2      428.67      405.71     19.13 o 
   3   8   2        2.15        1.31      5.16 o 
   4   8   2      211.49      233.80     17.32 o 
   5   8   2      525.08      571.21     48.63 o 
   6   8   2       11.27       14.53      4.38 o 
   7   8   2      247.11      242.04     23.74 o 
   8   8   2      952.85      814.82     73.39 o 
   9   8   2       38.48       33.81      7.86 o 
  10   8   2        5.20        1.21      6.85 o 
  11   8   2        0.15        6.10      6.69 o 
 -13   9   2        3.06        4.06      6.85 o 
 -12   9   2        0.41        8.34      6.61 o 
 -11   9   2       16.87       11.50      7.76 o 
 -10   9   2       30.69       42.56      8.54 o 
  -9   9   2       67.16       80.99     10.80 o 
  -8   9   2      212.57      181.73     14.78 o 
  -7   9   2       38.32       33.74      6.94 o 
  -6   9   2       47.31       61.47      6.79 o 
  -5   9   2        2.38        3.44      5.57 o 
  -4   9   2        0.03        5.09      9.16 o 
  -3   9   2       91.57       84.72      7.09 o 
  -2   9   2      140.76      142.39     18.17 o 
  -1   9   2        3.01        0.76     11.62 o 
   0   9   2       21.76       13.37      5.02 o 
   1   9   2      236.47      244.94      9.18 o 
   2   9   2      116.68      119.88     21.78 o 
   3   9   2       80.33       74.05      7.15 o 
   4   9   2       28.65       31.50      8.30 o 
   5   9   2        8.29       13.46      6.81 o 
   6   9   2       25.64       25.66      7.47 o 
   7   9   2      298.62      343.65     54.16 o 
   8   9   2       10.55       17.68      9.40 o 
   9   9   2        0.12        4.09      7.55 o 
  10   9   2       28.72       27.27      6.76 o 
  11   9   2        2.39        4.73      7.97 o 
 -12  10   2       12.85        7.09      6.91 o 
 -11  10   2        8.18       10.17      7.68 o 
 -10  10   2       21.30       17.48      8.20 o 
  -9  10   2       27.65       22.59      7.87 o 
  -8  10   2      133.61       99.30      9.86 o 
  -7  10   2      143.02      140.44      9.40 o 
  -6  10   2       21.23       18.04      6.28 o 
  -5  10   2        0.48        6.45      7.43 o 
  -4  10   2        4.30       14.08      5.85 o 
  -3  10   2      174.81      178.69     16.12 o 
  -2  10   2      259.85      257.53     30.59 o 
  -1  10   2      349.86      339.53     36.06 o 
   0  10   2      125.24      122.35      7.71 o 
   1  10   2      122.97      145.22     22.80 o 
   2  10   2        7.95        1.75      5.96 o 
   3  10   2       38.32       35.94      6.44 o 
   4  10   2       22.54       30.93      7.04 o 
   5  10   2       63.09       56.08      8.96 o 
   6  10   2       28.52       25.72      7.46 o 
   7  10   2       52.61       48.62      8.28 o 
   8  10   2       89.42       91.93     17.84 o 
   9  10   2        0.86       11.62      7.41 o 
  10  10   2        5.55        3.53      7.37 o 
 -11  11   2       28.26       36.02     11.40 o 
 -10  11   2        0.63       12.22     12.22 o 
  -9  11   2       31.50       51.11     15.99 o 
  -8  11   2       32.65       41.37      8.19 o 
  -7  11   2      182.22      180.65     11.01 o 
  -6  11   2      431.12      406.48     21.97 o 
  -5  11   2        3.92       11.35      6.78 o 
  -4  11   2      254.64      271.60     11.23 o 
  -3  11   2      296.22      284.68     38.17 o 
  -2  11   2     1818.25     1653.51    146.09 o 
  -1  11   2      585.55      513.38     51.42 o 
   0  11   2     1222.15     1127.13    114.63 o 
   1  11   2      474.14      511.44     60.54 o 
   2  11   2      219.65      195.46     34.50 o 
   3  11   2        0.69        5.59      6.57 o 
   4  11   2       75.36       51.76      8.06 o 
   5  11   2      384.59      361.85     44.44 o 
   6  11   2        2.05        5.48      7.83 o 
   7  11   2        2.88        7.21      7.91 o 
   8  11   2       47.13       46.28      9.06 o 
   9  11   2        7.19        9.49      7.18 o 
  10  11   2        2.13       10.73     17.79 o 
 -11  12   2      158.67      205.18     12.84 o 
 -10  12   2      121.99      145.46     11.87 o 
  -9  12   2        2.58        4.20      8.81 o 
  -8  12   2      197.22      206.01     13.15 o 
  -7  12   2        1.56        4.28      7.68 o 
  -6  12   2       89.53       87.78     10.69 o 
  -5  12   2       81.59       76.15      8.84 o 
  -4  12   2       14.01        9.56      7.73 o 
  -3  12   2       10.06       10.35      3.02 o 
  -2  12   2      344.93      349.63     32.14 o 
  -1  12   2      242.85      246.17     13.74 o 
   0  12   2        4.63        4.39      8.82 o 
   1  12   2       61.63       55.54     11.58 o 
   2  12   2        0.03        3.43      6.75 o 
   3  12   2      147.48      174.76     39.32 o 
   4  12   2       15.68       20.82      8.16 o 
   5  12   2        1.27        1.15      7.58 o 
   6  12   2      112.74      131.80     24.14 o 
   7  12   2       32.73       44.15      8.63 o 
   8  12   2       22.85       19.91     13.61 o 
   9  12   2       11.32       23.38     14.02 o 
 -10  13   2       15.34        8.49      9.21 o 
  -9  13   2       47.41       46.14      9.81 o 
  -8  13   2       23.95       27.99      9.08 o 
  -7  13   2        0.01        4.22     10.31 o 
  -6  13   2       35.52       33.81      9.71 o 
  -5  13   2      274.86      250.81     12.94 o 
  -4  13   2        7.78        4.41      7.35 o 
  -3  13   2       67.36       75.87      8.69 o 
  -2  13   2       34.59       24.96      7.96 o 
  -1  13   2      279.45      265.48     42.32 o 
   0  13   2      415.07      387.03     32.27 o 
   1  13   2       26.58       28.93      7.89 o 
   2  13   2       25.97       31.89      8.18 o 
   3  13   2       50.78       59.61      9.33 o 
   4  13   2       48.63       37.15      8.59 o 
   5  13   2       43.53       55.96      9.75 o 
   6  13   2        5.78        0.99      8.70 o 
   7  13   2       71.01       99.26     28.67 o 
   8  13   2       48.64       28.89     14.38 o 
  -9  14   2        0.82        6.74      9.73 o 
  -8  14   2       22.40       36.58     25.18 o 
  -7  14   2        4.36        7.47      9.05 o 
  -6  14   2       33.98       22.43     19.13 o 
  -5  14   2        0.09        8.79     10.67 o 
  -4  14   2        6.23        7.70      8.58 o 
  -3  14   2       41.06       50.32      9.09 o 
  -2  14   2      305.72      304.99     28.31 o 
  -1  14   2      122.54      136.46     19.97 o 
   0  14   2        8.20       21.96      7.93 o 
   1  14   2      206.32      200.92     12.25 o 
   2  14   2       79.89      105.70     10.14 o 
   3  14   2        2.80        3.09     15.30 o 
   4  14   2      100.09       94.17     18.39 o 
   5  14   2        6.20        7.63      8.70 o 
   6  14   2       88.34       92.86     43.80 o 
   7  14   2       34.12       25.96      9.61 o 
  -8  15   2       75.39      103.25     18.25 o 
  -7  15   2       45.82       59.42     11.51 o 
  -6  15   2        0.11        9.42      9.55 o 
  -5  15   2       18.97       20.84      5.78 o 
  -4  15   2      240.13      238.10     21.62 o 
  -3  15   2        7.25       11.77     21.62 o 
  -2  15   2      241.31      268.41     20.06 o 
  -1  15   2       62.71       85.34     18.99 o 
   0  15   2      117.76      105.39     21.98 o 
   1  15   2       62.24       74.69     19.48 o 
   2  15   2        0.34        0.09      8.37 o 
   3  15   2       65.83       71.47     14.94 o 
   4  15   2        4.17        7.20     14.16 o 
   5  15   2       13.27        4.37      9.34 o 
   6  15   2       15.81       18.02      8.75 o 
  -6  16   2        2.14        8.10     15.74 o 
  -5  16   2       22.49       39.26     28.67 o 
  -4  16   2       33.91       30.07     10.92 o 
  -3  16   2       28.55       46.65     26.55 o 
  -2  16   2        7.36        9.79     15.46 o 
  -1  16   2       21.99       32.98      8.59 o 
   0  16   2       32.79       35.55      9.49 o 
   1  16   2       18.52       11.81      9.93 o 
   2  16   2       16.18       12.23     10.00 o 
   3  16   2       20.14        1.93     12.97 o 
   4  16   2       38.65       42.09     18.45 o 
  -3  17   2        1.90        6.90     15.53 o 
  -2  17   2        0.47        1.96      9.16 o 
  -1  17   2       11.04        4.02      9.37 o 
   0  17   2        9.39       15.49     19.83 o 
   1  17   2        2.10        3.73      9.54 o 
 -14   1   3       30.29       22.70     12.03 o 
 -13   1   3      121.03      127.82     10.18 o 
 -12   1   3       55.56       72.93     11.89 o 
 -11   1   3       28.97       30.92      7.49 o 
 -10   1   3      142.23      127.03      9.05 o 
  -9   1   3       70.70       78.21     20.60 o 
  -8   1   3     1103.53     1027.08     40.60 o 
  -7   1   3      197.87      190.38      8.06 o 
  -6   1   3      705.27      544.74     25.06 o 
  -5   1   3      353.01      299.49     10.32 o 
  -4   1   3      229.91      181.03      6.27 o 
  -3   1   3      166.69      145.85     11.13 o 
  -2   1   3      253.10      277.77     17.41 o 
  -1   1   3      444.77      446.08     35.73 o 
   0   1   3       37.31       42.75      4.74 o 
   1   1   3       15.13       21.05      4.23 o 
   2   1   3      157.72      150.38     12.47 o 
   3   1   3       66.82       67.87     13.92 o 
   4   1   3     1528.39     1461.58     85.80 o 
   5   1   3        0.35        0.55     10.57 o 
   6   1   3      171.61      183.58      9.52 o 
   7   1   3        2.32        7.02      5.71 o 
   8   1   3        0.10        7.69      5.63 o 
   9   1   3       12.30        1.04      7.07 o 
  10   1   3      190.63      204.92     12.65 o 
  11   1   3        0.55        2.44     13.45 o 
  12   1   3       19.28       34.20     12.89 o 
 -14   2   3       21.16       25.38      9.37 o 
 -13   2   3       28.43       23.26      7.92 o 
 -12   2   3        0.29        1.24      9.89 o 
 -11   2   3       15.36       19.03      7.25 o 
 -10   2   3       16.88       22.18      7.03 o 
  -9   2   3       12.42       19.53      6.50 o 
  -8   2   3        9.05       21.91      6.67 o 
  -7   2   3      156.79      174.93     23.14 o 
  -6   2   3       47.60       55.53      6.43 o 
  -5   2   3      338.98      356.93      9.29 o 
  -4   2   3     1955.27     1905.01    114.18 o 
  -3   2   3      582.20      545.11     63.43 o 
  -2   2   3      192.73      198.70     27.34 o 
  -1   2   3      134.86      162.62     14.33 o 
   0   2   3      688.96      802.43    121.59 o 
   1   2   3     1004.09     1011.99     53.48 o 
   2   2   3     1495.26     1344.25    261.20 o 
   3   2   3       93.67       94.34     25.03 o 
   4   2   3     1958.55     1777.14    204.43 o 
   5   2   3        9.16       12.53      3.86 o 
   6   2   3      108.17      114.21      8.45 o 
   7   2   3        5.56        7.36      6.73 o 
   8   2   3       33.56       36.28     14.61 o 
   9   2   3        1.21        1.86      0.54 o 
  10   2   3        6.31        9.54      8.09 o 
  11   2   3        0.41        2.30      8.61 o 
  12   2   3        2.19       11.38      8.97 o 
 -14   3   3        7.69       13.54      6.31 o 
 -13   3   3        0.60        0.49      6.30 o 
 -12   3   3       30.51       42.75      7.81 o 
 -11   3   3       46.35       42.98      7.91 o 
 -10   3   3       68.78       77.02      8.69 o 
  -9   3   3        4.56        4.62      1.15 o 
  -8   3   3      405.99      407.25     12.42 o 
  -7   3   3       84.55       87.43     17.03 o 
  -6   3   3     1276.92     1269.68     46.97 o 
  -5   3   3       94.79      107.89      8.31 o 
  -4   3   3      156.10      175.18     15.42 o 
  -3   3   3        1.79       11.85      5.11 o 
  -2   3   3        7.70       12.49      3.89 o 
  -1   3   3      657.00      585.74     69.71 o 
   0   3   3      194.17      240.07     27.77 o 
   1   3   3     1287.12     1275.23     15.27 o 
   2   3   3      161.77      179.91     28.20 o 
   3   3   3       81.35       70.51      7.13 o 
   4   3   3      151.04      126.28      7.16 o 
   5   3   3      246.43      238.07     11.89 o 
   6   3   3       17.08       13.95      7.63 o 
   7   3   3       10.94       21.68     10.48 o 
   8   3   3      289.95      295.60     13.59 o 
   9   3   3       14.63       13.09      8.94 o 
  10   3   3       30.93       39.16      8.36 o 
  11   3   3       81.02       98.97     11.12 o 
  12   3   3        9.03        2.10      9.17 o 
 -14   4   3        0.04        0.60      5.81 o 
 -13   4   3       17.25        4.39      6.78 o 
 -12   4   3      105.78       80.08      9.33 o 
 -11   4   3       67.60      109.67     28.49 o 
 -10   4   3       68.62       75.55      9.33 o 
  -9   4   3      210.85      238.20     12.48 o 
  -8   4   3      159.84      188.04     17.73 o 
  -7   4   3      398.76      379.08     11.30 o 
  -6   4   3        7.73        3.64      5.25 o 
  -5   4   3        0.99        1.97      4.40 o 
  -4   4   3      780.91      829.43     18.15 o 
  -3   4   3      104.65      122.56     11.67 o 
  -2   4   3       53.19       62.83      5.58 o 
  -1   4   3        5.62        7.47      2.31 o 
   0   4   3      117.39       96.33     15.77 o 
   1   4   3      484.38      498.75     10.55 o 
   2   4   3      162.65      169.04     20.36 o 
   3   4   3      257.57      301.40     50.41 o 
   4   4   3      195.40      171.88     20.85 o 
   5   4   3       90.72       91.94     11.42 o 
   6   4   3        1.00        8.26      5.46 o 
   7   4   3      303.83      296.47     19.33 o 
   8   4   3       41.92       62.27     10.18 o 
   9   4   3       30.58       41.20      9.37 o 
  10   4   3       12.17       16.77      9.23 o 
  11   4   3        2.51       11.45     10.26 o 
  12   4   3       11.42       16.37      8.27 o 
 -14   5   3       12.45       11.03     11.06 o 
 -13   5   3        2.40        0.61      6.39 o 
 -12   5   3        7.04       11.47     11.33 o 
 -11   5   3        3.42        8.40      7.30 o 
 -10   5   3       84.94       81.83      8.86 o 
  -9   5   3      102.37      100.49     10.06 o 
  -8   5   3      672.20      571.62     29.79 o 
  -7   5   3      243.09      240.56     10.47 o 
  -6   5   3     1011.32     1203.76     18.33 o 
  -5   5   3        1.33        5.15      1.32 o 
  -4   5   3      735.52      756.74     61.43 o 
  -3   5   3     1037.75      989.00     27.54 o 
  -2   5   3       88.66       73.24      5.24 o 
  -1   5   3      303.13      311.15     28.32 o 
   0   5   3      255.70      271.40     13.87 o 
   1   5   3      113.01       88.89      5.75 o 
   2   5   3      116.26      156.38      7.49 o 
   3   5   3       99.75      120.19     32.63 o 
   4   5   3      491.38      532.61     54.11 o 
   5   5   3       42.25       51.26      6.52 o 
   6   5   3      294.17      280.46     11.08 o 
   7   5   3       39.42       51.62     10.15 o 
   8   5   3        0.06        6.58      8.13 o 
   9   5   3      155.32      184.90     12.73 o 
  10   5   3       54.23       60.81      8.77 o 
  11   5   3       21.46       41.13      8.54 o 
 -14   6   3        4.65        2.40      6.80 o 
 -13   6   3        1.00        3.43      6.07 o 
 -12   6   3       89.45       98.98     13.55 o 
 -11   6   3      131.70      135.96     10.47 o 
 -10   6   3      494.45      551.20     16.21 o 
  -9   6   3       13.97       17.00      5.49 o 
  -8   6   3        0.76       17.07     11.41 o 
  -7   6   3       21.51       23.99      6.42 o 
  -6   6   3       38.50       43.76      8.68 o 
  -5   6   3     2234.11     2704.88    110.58 o 
  -4   6   3      436.35      561.36     32.68 o 
  -3   6   3      107.49      129.15      8.37 o 
  -2   6   3      266.98      279.06     13.18 o 
  -1   6   3        2.81       10.37      3.03 o 
   0   6   3      290.63      240.01      9.34 o 
   1   6   3      988.43     1041.79     15.58 o 
   2   6   3     3784.05     3958.74    174.77 o 
   3   6   3      325.08      406.48     17.70 o 
   4   6   3       74.56       67.11     14.38 o 
   5   6   3      278.07      207.54     27.05 o 
   6   6   3       13.18       19.00      7.90 o 
   7   6   3      252.53      280.89     26.06 o 
   8   6   3      147.57      136.26     12.18 o 
   9   6   3       44.37       33.39     10.39 o 
  10   6   3        0.41       13.80      7.19 o 
  11   6   3        5.03        6.46      6.67 o 
 -13   7   3       19.10       15.78      6.86 o 
 -12   7   3        2.08        2.40      6.78 o 
 -11   7   3      195.46      167.93     11.09 o 
 -10   7   3        9.68        1.17      7.79 o 
  -9   7   3      527.21      427.14     20.69 o 
  -8   7   3      185.77      159.87      9.82 o 
  -7   7   3        0.84       25.37     11.54 o 
  -6   7   3       23.31       25.64      8.05 o 
  -5   7   3      531.50      677.64     28.09 o 
  -4   7   3      711.08      733.36     14.28 o 
  -3   7   3       27.69       36.65      6.50 o 
  -2   7   3        4.51       15.78      7.16 o 
  -1   7   3      361.31      335.99      8.97 o 
   0   7   3      274.04      258.93      7.73 o 
   1   7   3      466.89      381.00     10.56 o 
   2   7   3       25.91       30.54      5.74 o 
   3   7   3        4.04        4.40      1.15 o 
   4   7   3       25.65       17.13      6.15 o 
   5   7   3      405.42      409.78     13.77 o 
   6   7   3       84.91       69.32      9.24 o 
   7   7   3      164.99      170.08     11.98 o 
   8   7   3       10.22       18.83      9.07 o 
   9   7   3        1.98        1.87      0.51 o 
  10   7   3        0.03        4.34      8.17 o 
  11   7   3        2.39        3.37      6.54 o 
 -13   8   3        2.15        4.72      6.31 o 
 -12   8   3        6.51        8.10      6.63 o 
 -11   8   3        0.94        6.86      6.87 o 
 -10   8   3      162.67      186.79     11.56 o 
  -9   8   3        0.43       12.37      6.53 o 
  -8   8   3       89.54       98.84      8.37 o 
  -7   8   3       14.22       17.37      6.80 o 
  -6   8   3        6.26        5.79      6.19 o 
  -5   8   3        7.60       18.89     10.14 o 
  -4   8   3        4.41        2.04      8.71 o 
  -3   8   3      538.19      483.88     13.33 o 
  -2   8   3       21.09       27.44      8.87 o 
  -1   8   3      126.80      168.93     13.94 o 
   0   8   3      329.07      362.91     12.87 o 
   1   8   3        0.11       17.36      8.24 o 
   2   8   3        5.46        7.67      5.08 o 
   3   8   3       87.16       83.15     14.98 o 
   4   8   3       26.07       33.90      6.62 o 
   5   8   3       69.62       83.70      8.95 o 
   6   8   3        3.85        0.98      8.00 o 
   7   8   3      100.21      116.28     10.79 o 
   8   8   3       23.18       11.86      9.01 o 
   9   8   3        9.72        4.97     20.09 o 
  10   8   3        7.28        2.48      8.03 o 
 -12   9   3       73.61       61.64      8.30 o 
 -11   9   3       11.22       16.07     11.82 o 
 -10   9   3        1.19        3.02      7.18 o 
  -9   9   3       72.54       64.52      9.57 o 
  -8   9   3      196.26      201.92     11.21 o 
  -7   9   3        2.68        3.36      1.00 o 
  -6   9   3      300.62      292.84     13.71 o 
  -5   9   3      268.35      202.21     16.16 o 
  -4   9   3      112.28      109.89     12.98 o 
  -3   9   3      228.94      179.87      9.04 o 
  -2   9   3      528.00      561.34     38.62 o 
  -1   9   3        5.13       11.01      7.64 o 
   0   9   3        0.06        6.44      5.52 o 
   1   9   3       23.41       28.14      7.12 o 
   2   9   3       73.85       80.39      7.69 o 
   3   9   3        0.95        1.22      0.29 o 
   4   9   3       35.30       41.30      7.38 o 
   5   9   3      219.90      219.66     11.29 o 
   6   9   3       78.92      100.93      9.78 o 
   7   9   3      333.35      282.02     15.01 o 
   8   9   3      288.32      290.59     29.83 o 
   9   9   3       35.16       48.56      9.30 o 
  10   9   3        7.65       10.74      8.87 o 
 -12  10   3       28.25       20.96      8.14 o 
 -11  10   3        0.01        5.10      7.78 o 
 -10  10   3        0.21        5.95     10.18 o 
  -9  10   3       28.25       19.38      8.19 o 
  -8  10   3       11.64       13.78      9.50 o 
  -7  10   3        0.60        6.56      7.21 o 
  -6  10   3       37.85       41.24      7.44 o 
  -5  10   3       96.96       91.36      8.07 o 
  -4  10   3      121.06      101.23     11.64 o 
  -3  10   3       21.25       29.04      7.84 o 
  -2  10   3      696.60      721.63     49.78 o 
  -1  10   3       14.09       20.65      6.29 o 
   0  10   3      299.05      330.21     11.67 o 
   1  10   3      836.11      774.87     29.77 o 
   2  10   3      173.41      136.61     10.65 o 
   3  10   3      123.57       99.06      8.86 o 
   4  10   3       11.82       11.12      7.43 o 
   5  10   3       46.74       56.22      8.88 o 
   6  10   3       61.68       70.01     11.95 o 
   7  10   3       11.24        8.37     12.38 o 
   8  10   3       27.02       37.17      9.34 o 
   9  10   3        0.38        3.15      8.68 o 
 -11  11   3       20.13       26.37      8.41 o 
 -10  11   3        6.29       21.01      8.17 o 
  -9  11   3       90.25       66.32      9.44 o 
  -8  11   3       42.19       68.28      9.64 o 
  -7  11   3      127.03      134.00      9.76 o 
  -6  11   3      153.55      191.42     11.06 o 
  -5  11   3       40.04       29.44      7.84 o 
  -4  11   3        9.52       12.34      3.71 o 
  -3  11   3      390.88      432.94     13.57 o 
  -2  11   3      215.42      242.53     28.66 o 
  -1  11   3      483.33      494.33     13.70 o 
   0  11   3       39.11       41.32     10.86 o 
   1  11   3        0.35        6.44      6.87 o 
   2  11   3       18.82       24.91      6.36 o 
   3  11   3       32.60       19.89      8.03 o 
   4  11   3       43.13       27.48      7.51 o 
   5  11   3        1.43        8.14      8.19 o 
   6  11   3       34.91       34.41      7.99 o 
   7  11   3        7.49       11.92      8.54 o 
   8  11   3        0.39        6.46      8.46 o 
   9  11   3        4.44        4.62     17.99 o 
 -10  12   3       23.36       41.00      8.75 o 
  -9  12   3       60.19       51.81      9.36 o 
  -8  12   3        5.38        3.14      8.39 o 
  -7  12   3        9.74        5.15     14.48 o 
  -6  12   3       41.83       48.62     12.35 o 
  -5  12   3      275.75      296.43     43.74 o 
  -4  12   3      114.75       88.04     32.39 o 
  -3  12   3        0.85        1.21      7.20 o 
  -2  12   3      400.35      352.95     36.92 o 
  -1  12   3       76.15       60.76      7.27 o 
   0  12   3      233.18      244.13     18.37 o 
   1  12   3       70.66       76.85      9.39 o 
   2  12   3      143.43      156.27     15.52 o 
   3  12   3       25.16       42.76     10.09 o 
   4  12   3       98.39       94.37     13.34 o 
   5  12   3        0.81        1.31      0.41 o 
   6  12   3       24.37       18.75      9.08 o 
   7  12   3       22.55       27.41      9.36 o 
   8  12   3        8.31        7.46      9.59 o 
  -9  13   3        2.43        3.05      9.13 o 
  -8  13   3       65.35       53.78     10.00 o 
  -7  13   3      155.29      170.30     17.97 o 
  -6  13   3      199.91      226.63     13.11 o 
  -5  13   3       49.22       56.62      9.59 o 
  -4  13   3      161.73      152.40     23.10 o 
  -3  13   3       84.52       85.17      9.63 o 
  -2  13   3       11.56       12.65      7.14 o 
  -1  13   3        1.32        2.52      6.29 o 
   0  13   3        8.12       22.67      6.86 o 
   1  13   3        0.01        9.69      9.44 o 
   2  13   3      103.16      109.12     17.50 o 
   3  13   3       22.02       26.10     11.24 o 
   4  13   3      169.34      230.56     36.48 o 
   5  13   3        0.01        2.86      9.19 o 
   6  13   3       25.72       24.51      9.80 o 
   7  13   3       56.18       37.65     10.48 o 
  -8  14   3        2.36        4.71     11.64 o 
  -7  14   3       15.28       17.19      8.82 o 
  -6  14   3        0.58       16.90      8.19 o 
  -5  14   3       55.64       45.19      8.91 o 
  -4  14   3      228.56      249.15     13.43 o 
  -3  14   3       19.88       12.00      7.84 o 
  -2  14   3        5.93        5.33      7.46 o 
  -1  14   3       96.27       67.32      9.53 o 
   0  14   3       21.41        0.62     10.64 o 
   1  14   3       22.85       21.52      9.06 o 
   2  14   3        6.42        3.26      8.16 o 
   3  14   3        7.61        7.58     12.48 o 
   4  14   3       91.12       97.12     10.55 o 
   5  14   3        0.27       17.28     15.93 o 
   6  14   3        0.26        8.73      8.82 o 
  -7  15   3       10.05        1.47      9.12 o 
  -6  15   3        4.87        5.79      1.61 o 
  -5  15   3        0.85        9.87      9.87 o 
  -4  15   3        0.16        3.89     17.91 o 
  -3  15   3        7.88        4.02      8.18 o 
  -2  15   3       45.29       38.84      9.41 o 
  -1  15   3        5.06        0.01      8.10 o 
   0  15   3        0.32        0.76      7.81 o 
   1  15   3       50.89       55.18      9.31 o 
   2  15   3        6.45       18.08     17.87 o 
   3  15   3       25.73       19.53     22.54 o 
   4  15   3       16.15       11.91      9.76 o 
  -5  16   3       26.35       50.38     13.58 o 
  -4  16   3       81.76       98.97     18.88 o 
  -3  16   3       79.45       53.93     12.76 o 
  -2  16   3        0.34       14.08      8.14 o 
  -1  16   3       10.97       17.88     12.75 o 
   0  16   3       70.44       92.86     14.86 o 
   1  16   3       40.00       40.51      8.80 o 
   2  16   3       29.03       32.18      9.39 o 
 -14   0   4        0.02        5.94     12.50 o 
 -13   0   4      169.51      142.65     17.34 o 
 -12   0   4       70.76      105.03     15.22 o 
 -11   0   4       46.69       67.57     13.38 o 
 -10   0   4      565.87      546.14     22.71 o 
  -9   0   4       15.73        4.72      8.81 o 
  -8   0   4      112.46      107.08      9.76 o 
  -7   0   4      539.60      522.67     17.20 o 
  -6   0   4      184.54      237.38     11.86 o 
  -5   0   4      377.46      342.90     12.70 o 
  -4   0   4      945.49      780.00     18.49 o 
  -3   0   4       23.74       38.64     11.95 o 
  -2   0   4     4629.22     4244.85     39.27 o 
  -1   0   4     6111.29     5956.46     47.25 o 
   0   0   4       75.89       92.40     13.88 o 
   1   0   4        2.77        3.38      1.03 o 
   2   0   4       60.39       72.40      7.98 o 
   3   0   4      191.43      145.90      9.94 o 
   4   0   4      195.42      182.35     12.83 o 
   5   0   4       64.85       92.15     11.68 o 
   6   0   4       17.41        0.65      9.71 o 
   7   0   4       22.99        2.02     10.96 o 
   8   0   4      109.85      136.57     14.98 o 
   9   0   4        5.77       10.89      9.95 o 
  10   0   4       43.82       49.64     12.54 o 
  11   0   4        6.68       20.01     11.22 o 
 -14   1   4        5.76       22.97      8.77 o 
 -13   1   4       45.69       61.36      8.58 o 
 -12   1   4      171.71      206.25     12.40 o 
 -11   1   4        5.82        7.62      7.33 o 
 -10   1   4       44.43       60.88      8.63 o 
  -9   1   4        0.35        2.24      6.05 o 
  -8   1   4      146.98      122.52      8.02 o 
  -7   1   4      394.39      386.96     13.68 o 
  -6   1   4      140.12      110.28      6.40 o 
  -5   1   4       36.70       53.77      6.91 o 
  -4   1   4       30.64       49.37     14.52 o 
  -3   1   4     1613.27     1479.09    106.96 o 
  -2   1   4     3119.89     2600.84    217.97 o 
  -1   1   4       30.87       32.95      9.98 o 
   0   1   4        0.79        1.31      0.40 o 
   1   1   4       18.90       26.11      6.63 o 
   2   1   4      195.90      205.43     22.28 o 
   3   1   4        0.03        0.38      4.74 o 
   4   1   4      177.16      181.51      8.70 o 
   5   1   4      113.07      136.69     11.57 o 
   6   1   4       39.36       28.76      7.65 o 
   7   1   4       34.16       26.56      8.08 o 
   8   1   4        1.46       10.43      8.55 o 
   9   1   4        8.58        9.53      3.00 o 
  10   1   4       22.80        7.58      8.84 o 
  11   1   4        0.55       12.75      7.55 o 
 -14   2   4       18.91        5.40      7.10 o 
 -13   2   4        2.91        7.83      7.83 o 
 -12   2   4       48.85       52.76     12.13 o 
 -11   2   4      158.15      147.73     10.65 o 
 -10   2   4       26.78       34.80      8.15 o 
  -9   2   4      364.69      352.33     12.55 o 
  -8   2   4      103.22      113.32      9.64 o 
  -7   2   4       29.39       19.95      5.82 o 
  -6   2   4       19.20       17.15      4.98 o 
  -5   2   4       61.59       76.78      5.75 o 
  -4   2   4      421.05      508.57     43.46 o 
  -3   2   4       32.64       26.17      4.37 o 
  -2   2   4      168.68      150.24     17.20 o 
  -1   2   4      161.24      185.53     39.58 o 
   0   2   4       60.34       69.48     20.85 o 
   1   2   4      108.27      114.48      9.07 o 
   2   2   4       43.23       58.13      6.12 o 
   3   2   4       60.61       63.66     20.26 o 
   4   2   4      128.01      119.01      6.71 o 
   5   2   4       18.92       10.10      6.42 o 
   6   2   4       85.87       93.36      8.60 o 
   7   2   4       61.98       91.34      9.64 o 
   8   2   4        7.19        5.82      8.53 o 
   9   2   4       45.64       49.13      9.30 o 
  10   2   4       17.19       21.69      7.78 o 
  11   2   4        0.31        2.54      8.00 o 
 -14   3   4        3.43       13.41      5.83 o 
 -13   3   4        3.94       11.10      7.55 o 
 -12   3   4       53.74       45.30      9.00 o 
 -11   3   4       57.60       75.26      9.10 o 
 -10   3   4       41.51       45.66      8.87 o 
  -9   3   4        4.28        8.70      7.70 o 
  -8   3   4      223.90      213.65     10.58 o 
  -7   3   4      252.85      283.15     10.63 o 
  -6   3   4       20.77       23.65     10.91 o 
  -5   3   4        9.11       18.79      5.25 o 
  -4   3   4        8.13        4.66      4.61 o 
  -3   3   4      111.34       92.56     16.14 o 
  -2   3   4       15.83       18.22      5.32 o 
  -1   3   4      135.89      213.76     37.48 o 
   0   3   4      629.29      665.63     76.91 o 
   1   3   4       97.09       73.40      6.19 o 
   2   3   4      149.46      131.91     14.10 o 
   3   3   4       56.36       58.22     17.74 o 
   4   3   4      423.66      391.01     20.34 o 
   5   3   4       85.37      118.20      8.47 o 
   6   3   4      293.69      302.19     11.95 o 
   7   3   4       51.63       53.76      8.18 o 
   8   3   4      151.68      149.51     11.76 o 
   9   3   4       21.34       10.56      8.62 o 
  10   3   4        0.32        0.76      7.48 o 
 -14   4   4        7.32        4.38      6.60 o 
 -13   4   4        4.50       29.15     12.41 o 
 -12   4   4       67.23       53.25      9.12 o 
 -11   4   4      229.33      229.09     12.35 o 
 -10   4   4        0.12        0.60      8.57 o 
  -9   4   4       16.09       19.98      6.02 o 
  -8   4   4      365.81      407.84     14.48 o 
  -7   4   4       28.59       33.69      6.86 o 
  -6   4   4      294.46      215.56     15.28 o 
  -5   4   4       11.80       22.01      4.98 o 
  -4   4   4        0.65        0.56     11.01 o 
  -3   4   4     1839.82     2001.43    179.76 o 
  -2   4   4     1289.37     1446.97    152.82 o 
  -1   4   4       42.62       53.03     15.15 o 
   0   4   4      222.71      188.55     25.42 o 
   1   4   4        1.16        0.67      4.88 o 
   2   4   4       69.28       61.26      6.30 o 
   3   4   4        1.44       13.32      6.20 o 
   4   4   4        5.42        1.59      6.04 o 
   5   4   4        4.50       11.12      8.86 o 
   6   4   4       51.36       54.66      8.45 o 
   7   4   4      111.99      149.33     10.16 o 
   8   4   4      128.55      141.51     11.59 o 
   9   4   4       23.90       26.73     12.04 o 
  10   4   4        1.36        7.89      8.68 o 
 -13   5   4        9.40        2.52      7.09 o 
 -12   5   4        0.01        7.68      6.45 o 
 -11   5   4      168.34      140.87     21.11 o 
 -10   5   4      125.46      167.30     10.78 o 
  -9   5   4        9.42       11.48      7.34 o 
  -8   5   4        3.90       18.05      6.72 o 
  -7   5   4        0.63        4.75      9.09 o 
  -6   5   4      143.28      119.93      8.21 o 
  -5   5   4       25.46       16.23      5.69 o 
  -4   5   4      134.27      108.59      7.05 o 
  -3   5   4       28.11       33.52      6.54 o 
  -2   5   4       10.79       10.49      3.00 o 
  -1   5   4      319.01      324.02     38.27 o 
   0   5   4      153.71      144.12      7.29 o 
   1   5   4       73.13      107.06     11.51 o 
   2   5   4      171.47      151.72     13.94 o 
   3   5   4       72.30       67.84     12.10 o 
   4   5   4        6.70       16.31      5.80 o 
   5   5   4       50.35       70.36      7.08 o 
   6   5   4        1.20        1.13      0.28 o 
   7   5   4       18.37       29.29     10.07 o 
   8   5   4      162.92      148.66      9.80 o 
   9   5   4        1.50       14.91      7.48 o 
  10   5   4        6.52       14.78     11.68 o 
 -13   6   4        0.03        1.69      8.13 o 
 -12   6   4       26.47       26.74      7.24 o 
 -11   6   4       12.88       13.27      7.35 o 
 -10   6   4      175.42      157.43     21.77 o 
  -9   6   4        0.21        5.47      7.20 o 
  -8   6   4       73.52      109.26     16.15 o 
  -7   6   4       77.44       72.69      7.67 o 
  -6   6   4        2.24        2.58      0.76 o 
  -5   6   4       45.26       69.75      7.01 o 
  -4   6   4      132.33      143.40      8.83 o 
  -3   6   4        8.32        8.80      5.09 o 
  -2   6   4      321.66      307.14     15.80 o 
  -1   6   4        7.96        0.66      4.19 o 
   0   6   4      271.58      291.70      9.62 o 
   1   6   4      222.91      231.88      9.31 o 
   2   6   4      129.86      121.57      7.27 o 
   3   6   4        0.00        2.42      5.49 o 
   4   6   4        2.75       12.34      6.23 o 
   5   6   4        5.16       15.00      6.66 o 
   6   6   4        5.84        4.87      7.61 o 
   7   6   4        0.22        1.33      7.43 o 
   8   6   4       17.28       13.12      8.03 o 
   9   6   4        2.43       15.85     12.42 o 
  10   6   4        0.00        2.84      8.52 o 
 -13   7   4       18.61        8.67     12.51 o 
 -12   7   4       32.78       36.82      8.07 o 
 -11   7   4        0.29        0.34      8.05 o 
 -10   7   4      175.68      131.12     10.97 o 
  -9   7   4        6.53        7.00      7.17 o 
  -8   7   4       13.07       11.77      9.46 o 
  -7   7   4        0.87        1.01      0.29 o 
  -6   7   4       73.46       84.06      9.19 o 
  -5   7   4      289.37      335.43     11.06 o 
  -4   7   4       10.49       21.30      6.12 o 
  -3   7   4      141.10      131.87      7.90 o 
  -2   7   4      356.48      309.53     15.65 o 
  -1   7   4       38.02       31.23      4.99 o 
   0   7   4      196.33      190.33     16.58 o 
   1   7   4       56.86       83.47      7.22 o 
   2   7   4       19.79       19.66      5.66 o 
   3   7   4       22.18       36.81      6.71 o 
   4   7   4      260.93      201.19     10.53 o 
   5   7   4        0.32        0.99      7.03 o 
   6   7   4      309.71      287.85     13.56 o 
   7   7   4       35.94       51.10     16.90 o 
   8   7   4       81.43       82.08     10.42 o 
   9   7   4        0.03       13.93      8.37 o 
 -12   8   4       13.39       24.87      7.85 o 
 -11   8   4      123.63      117.62      9.76 o 
 -10   8   4        9.84       10.19      3.00 o 
  -9   8   4       16.30       19.41      7.34 o 
  -8   8   4      270.16      190.16     22.08 o 
  -7   8   4       57.04       58.22      9.18 o 
  -6   8   4       45.25       82.48     15.73 o 
  -5   8   4      219.99      238.43     10.66 o 
  -4   8   4      226.61      233.35     11.27 o 
  -3   8   4      136.97      123.98      7.90 o 
  -2   8   4      104.42       87.93     14.02 o 
  -1   8   4        5.21       16.94     12.81 o 
   0   8   4      184.27      186.68      9.38 o 
   1   8   4       54.83       56.63      7.09 o 
   2   8   4       80.08      112.81     12.98 o 
   3   8   4       62.68       51.74      7.70 o 
   4   8   4        3.12        7.80      7.69 o 
   5   8   4       32.53       54.81      9.04 o 
   6   8   4      415.79      345.74     15.74 o 
   7   8   4        3.62        9.82     10.35 o 
   8   8   4        0.93        2.21     10.31 o 
   9   8   4       37.06       61.63     19.56 o 
 -12   9   4       14.08       24.25      7.42 o 
 -11   9   4       15.38        5.36      7.86 o 
 -10   9   4       37.38       30.71     26.39 o 
  -9   9   4       44.82       28.53      8.35 o 
  -8   9   4       12.71       32.12      8.58 o 
  -7   9   4       23.31       45.60      8.22 o 
  -6   9   4        1.65        4.61      6.57 o 
  -5   9   4       22.77       28.16      8.25 o 
  -4   9   4       56.41       61.88      7.58 o 
  -3   9   4       22.83       23.87      8.92 o 
  -2   9   4       37.99       46.85      6.47 o 
  -1   9   4       53.47       43.96      6.29 o 
   0   9   4      172.00      139.50      8.82 o 
   1   9   4       48.10       65.01      8.90 o 
   2   9   4       48.17       56.18      7.17 o 
   3   9   4        6.85       17.60      6.52 o 
   4   9   4        3.58        6.27      6.55 o 
   5   9   4        0.01       14.72      7.73 o 
   6   9   4        6.00       15.75      9.13 o 
   7   9   4       78.99       82.52     11.00 o 
   8   9   4        1.48        4.05      9.42 o 
 -11  10   4       21.73       17.29      8.15 o 
 -10  10   4       29.54       28.49      8.05 o 
  -9  10   4       67.41       83.02     15.38 o 
  -8  10   4      241.32      258.62     12.25 o 
  -7  10   4       41.26       55.18      9.65 o 
  -6  10   4       59.17       44.06     19.06 o 
  -5  10   4       68.35       67.88      7.73 o 
  -4  10   4        1.15        0.03      7.44 o 
  -3  10   4      334.47      323.24     12.20 o 
  -2  10   4        1.04        1.31      0.35 o 
  -1  10   4      172.09      185.44      9.43 o 
   0  10   4      463.37      403.71     13.19 o 
   1  10   4        8.06       11.55      8.82 o 
   2  10   4        3.86       14.59      6.62 o 
   3  10   4       43.11       60.30     12.11 o 
   4  10   4       58.85       67.27      9.16 o 
   5  10   4       29.77       37.84     11.50 o 
   6  10   4        0.03        4.99      8.43 o 
   7  10   4        8.19        4.02     15.84 o 
   8  10   4        0.52        8.72      9.62 o 
 -10  11   4        4.91       10.02     13.99 o 
  -9  11   4        2.83        7.40      7.40 o 
  -8  11   4        0.09        4.83     13.47 o 
  -7  11   4       53.43       62.54      9.29 o 
  -6  11   4        8.67       18.59     19.15 o 
  -5  11   4       78.25       84.01      8.88 o 
  -4  11   4       54.04       71.06      8.45 o 
  -3  11   4       57.05       60.02      9.51 o 
  -2  11   4      190.39      215.45     12.04 o 
  -1  11   4      527.56      475.93     43.20 o 
   0  11   4        4.56        5.91      1.65 o 
   1  11   4        6.46        6.01      1.88 o 
   2  11   4      261.55      248.54     13.73 o 
   3  11   4        1.11       12.01      8.01 o 
   4  11   4       82.27       93.64     12.52 o 
   5  11   4        5.70        4.42      8.24 o 
   6  11   4       30.67       52.49      9.85 o 
   7  11   4       18.08        4.49     10.54 o 
  -9  12   4        1.88        2.34      8.69 o 
  -8  12   4        0.04        5.32      8.80 o 
  -7  12   4       96.52       81.41      9.59 o 
  -6  12   4      173.38      162.38     11.57 o 
  -5  12   4       11.02       16.36     12.15 o 
  -4  12   4       48.12       47.75      9.72 o 
  -3  12   4       24.26       25.42      7.80 o 
  -2  12   4      421.24      372.48     49.13 o 
  -1  12   4      342.25      319.71     36.44 o 
   0  12   4       57.50       41.40     18.10 o 
   1  12   4       22.80       26.43     10.67 o 
   2  12   4        2.02       12.40      7.42 o 
   3  12   4       24.81       23.60      8.27 o 
   4  12   4        2.47        0.48      8.16 o 
   5  12   4        6.66       16.73     10.71 o 
   6  12   4        0.02       10.65     13.32 o 
  -8  13   4       20.27        0.94      9.43 o 
  -7  13   4        3.02       12.01      7.92 o 
  -6  13   4       16.53       29.58      8.44 o 
  -5  13   4       64.57       70.18      9.85 o 
  -4  13   4       24.54       12.81     10.80 o 
  -3  13   4      261.42      224.47     21.05 o 
  -2  13   4       39.56       46.63     15.47 o 
  -1  13   4       30.38       35.07      7.08 o 
   0  13   4       27.02       36.69      8.13 o 
   1  13   4        7.24       18.18      9.35 o 
   2  13   4       20.76       32.05      9.52 o 
   3  13   4        1.97        0.31     14.47 o 
   4  13   4        1.28        8.49      8.58 o 
   5  13   4       16.39       10.28      9.36 o 
  -7  14   4        7.63        9.24      2.77 o 
  -6  14   4        0.03        4.32      8.69 o 
  -5  14   4        6.03        1.26     25.51 o 
  -4  14   4       87.25       55.33     23.85 o 
  -3  14   4      122.03      108.05     10.64 o 
  -2  14   4       15.02       19.85      8.82 o 
  -1  14   4       10.63        8.71      7.55 o 
   0  14   4        0.24       13.57     14.91 o 
   1  14   4       10.72        6.66      8.34 o 
   2  14   4        5.17        8.61      8.14 o 
   3  14   4        1.35        4.12     12.88 o 
   4  14   4        5.71        2.14     24.01 o 
  -5  15   4        2.89        4.55      8.74 o 
  -4  15   4        0.02        2.57     13.94 o 
  -3  15   4       30.18       46.35      8.73 o 
  -2  15   4        0.16       10.17      7.40 o 
  -1  15   4        3.99       20.70      8.68 o 
   0  15   4      128.72      122.99     11.84 o 
   1  15   4       46.83       56.63      9.85 o 
 -13   1   5        1.28        3.71     16.11 o 
 -12   1   5       17.29       17.32      8.44 o 
 -11   1   5        8.64       18.42      8.11 o 
 -10   1   5      142.72      170.44     11.53 o 
  -9   1   5      402.39      386.39     21.28 o 
  -8   1   5       71.01       69.57      8.22 o 
  -7   1   5       36.16       38.39      7.85 o 
  -6   1   5      180.86      168.59      9.01 o 
  -5   1   5      261.70      229.14     14.45 o 
  -4   1   5       69.34       99.52     12.73 o 
  -3   1   5        3.85       12.60      5.82 o 
  -2   1   5       86.66      102.60      7.58 o 
  -1   1   5      187.41      188.04      9.56 o 
   0   1   5      991.06      940.46     17.67 o 
   1   1   5       29.08       39.37      6.96 o 
   2   1   5       45.76       37.92      5.96 o 
   3   1   5       73.78       67.31      7.21 o 
   4   1   5       65.43       62.12      7.61 o 
   5   1   5       18.28       15.46      6.91 o 
   6   1   5       10.41       28.50      7.43 o 
   7   1   5        1.03       13.51      7.88 o 
   8   1   5       18.60        6.38      9.88 o 
   9   1   5        0.54        9.28      9.14 o 
 -13   2   5        6.45       11.26      8.47 o 
 -12   2   5       12.24        9.12     14.61 o 
 -11   2   5        0.20        8.30      8.62 o 
 -10   2   5       43.57       26.06      9.03 o 
  -9   2   5        3.16       21.99      8.30 o 
  -8   2   5      460.74      458.26     14.27 o 
  -7   2   5      176.10      176.68      9.68 o 
  -6   2   5       13.26        0.49      5.58 o 
  -5   2   5       10.99       21.38      5.38 o 
  -4   2   5       66.42       81.87      6.70 o 
  -3   2   5       17.31       51.22     17.81 o 
  -2   2   5       87.76      109.30      7.24 o 
  -1   2   5       98.19      123.35     12.79 o 
   0   2   5       20.14       21.30      6.70 o 
   1   2   5        0.10        0.53      6.38 o 
   2   2   5      334.71      277.93     30.46 o 
   3   2   5      113.06      109.83     12.51 o 
   4   2   5      195.54      190.35      8.89 o 
   5   2   5        0.36        0.58      7.10 o 
   6   2   5        5.63        3.16     10.38 o 
   7   2   5        3.41       11.40      8.44 o 
   8   2   5       15.61       20.50      9.78 o 
   9   2   5       23.83       47.63     10.79 o 
 -13   3   5        0.17        0.45      7.52 o 
 -12   3   5       29.97       19.42      8.42 o 
 -11   3   5        6.02       11.98     14.43 o 
 -10   3   5       47.46       18.20     16.92 o 
  -9   3   5        2.25        2.41      0.73 o 
  -8   3   5        6.24        9.22      3.00 o 
  -7   3   5      186.84      179.22      8.73 o 
  -6   3   5       16.85       19.84      6.29 o 
  -5   3   5       27.55       46.04      6.60 o 
  -4   3   5        4.55       16.13      9.98 o 
  -3   3   5        0.30        6.60      4.88 o 
  -2   3   5      145.31      195.68     27.26 o 
  -1   3   5        1.96        1.54      5.47 o 
   0   3   5       95.81       68.77     18.33 o 
   1   3   5       43.35       37.85      6.46 o 
   2   3   5       41.98       39.57      6.62 o 
   3   3   5       22.78       21.11      7.24 o 
   4   3   5        0.85       14.21      5.94 o 
   5   3   5       57.61       76.84     13.50 o 
   6   3   5        2.23       17.50      6.49 o 
   7   3   5       57.76       52.76     13.46 o 
   8   3   5       13.23       29.31     13.65 o 
   9   3   5        6.82       15.17      9.43 o 
 -13   4   5        0.09        3.58      7.24 o 
 -12   4   5       19.58        2.19     11.02 o 
 -11   4   5       10.30       27.91     20.47 o 
 -10   4   5       63.40       66.18     11.06 o 
  -9   4   5       37.94       23.96      8.28 o 
  -8   4   5       87.08       85.11     10.60 o 
  -7   4   5       72.73       55.60      7.48 o 
  -6   4   5      337.29      380.35     16.98 o 
  -5   4   5      115.61      106.70      7.42 o 
  -4   4   5      260.50      203.82     23.97 o 
  -3   4   5      113.00       84.17     10.02 o 
  -2   4   5       78.83      105.42     21.56 o 
  -1   4   5        0.07        5.49      5.76 o 
   0   4   5       45.54       32.21      7.19 o 
   1   4   5        3.60        4.93      1.32 o 
   2   4   5      116.39      116.29      9.19 o 
   3   4   5        4.89        2.60      6.36 o 
   4   4   5       13.05        5.46      5.96 o 
   5   4   5        9.40       11.04      7.09 o 
   6   4   5       25.68       26.01      8.12 o 
   7   4   5        1.07       16.16      6.88 o 
   8   4   5       45.56       61.55      8.94 o 
   9   4   5        1.49        1.93      8.50 o 
 -13   5   5        0.01        9.86     11.70 o 
 -12   5   5        0.62        0.19      8.62 o 
 -11   5   5      214.81      189.50     15.42 o 
 -10   5   5      116.14      120.55     15.46 o 
  -9   5   5       31.25       31.14      9.84 o 
  -8   5   5        5.65        8.81      2.49 o 
  -7   5   5      160.24      208.73     23.14 o 
  -6   5   5      429.18      413.88     26.85 o 
  -5   5   5      281.50      249.13     10.80 o 
  -4   5   5        4.36        5.14      1.55 o 
  -3   5   5        5.05        5.34      1.60 o 
  -2   5   5       38.28       41.69      6.87 o 
  -1   5   5        7.58        5.61      1.68 o 
   0   5   5      180.36      190.02      9.76 o 
   1   5   5      182.27      226.90     12.53 o 
   2   5   5      636.56      632.51     28.53 o 
   3   5   5       16.35       18.87      6.15 o 
   4   5   5        1.15        7.79      6.39 o 
   5   5   5        1.85        1.71      0.55 o 
   6   5   5      155.68      135.78      9.65 o 
   7   5   5       25.16       30.55      7.31 o 
   8   5   5        0.07        4.35      8.24 o 
 -12   6   5        6.59        3.21      7.47 o 
 -11   6   5       28.81       10.44      8.08 o 
 -10   6   5      147.66      168.58     20.13 o 
  -9   6   5      572.61      544.87     18.27 o 
  -8   6   5        4.28        4.90      1.40 o 
  -7   6   5       19.26       37.89      8.04 o 
  -6   6   5      512.88      485.94     15.00 o 
  -5   6   5        4.79        4.36      1.29 o 
  -4   6   5       44.85       56.18      7.49 o 
  -3   6   5      110.22      103.73      7.50 o 
  -2   6   5       73.15       67.23      5.87 o 
  -1   6   5        5.87        5.64      1.51 o 
   0   6   5      192.68      170.22     23.26 o 
   1   6   5      320.14      295.19     22.61 o 
   2   6   5        4.70        7.42      2.22 o 
   3   6   5        3.02        2.96      0.92 o 
   4   6   5      293.69      327.66     24.42 o 
   5   6   5       14.69        4.49      7.40 o 
   6   6   5       17.62       32.82      7.46 o 
   7   6   5       35.79       32.21      7.99 o 
   8   6   5        0.01        5.32      7.58 o 
 -12   7   5        2.38        7.32      7.38 o 
 -11   7   5      141.77      133.51     13.80 o 
 -10   7   5       75.93       93.95      9.89 o 
  -9   7   5       14.72       32.77      7.69 o 
  -8   7   5        4.31       16.10      7.45 o 
  -7   7   5        3.87        4.79      1.48 o 
  -6   7   5       44.47       55.62      7.86 o 
  -5   7   5      174.03      164.71      8.28 o 
  -4   7   5        3.47       11.77      6.00 o 
  -3   7   5       45.94       41.67     18.78 o 
  -2   7   5        7.25       15.85      5.29 o 
  -1   7   5       95.51       94.14      7.43 o 
   0   7   5       34.01       46.72      6.51 o 
   1   7   5      406.89      356.98     15.44 o 
   2   7   5        7.31       19.68      6.76 o 
   3   7   5        0.10        4.58      6.08 o 
   4   7   5       14.64       10.99      7.04 o 
   5   7   5        1.26       16.38      7.52 o 
   6   7   5       15.12       18.00     14.53 o 
   7   7   5       12.64        6.02      7.78 o 
   8   7   5        1.25        8.41      8.41 o 
 -11   8   5        0.66        5.33      7.40 o 
 -10   8   5       25.11       18.19      8.33 o 
  -9   8   5        2.34        2.35      8.56 o 
  -8   8   5        0.14        3.83     17.62 o 
  -7   8   5        1.87       11.00     15.22 o 
  -6   8   5      115.69      113.27      9.47 o 
  -5   8   5      105.29      122.41      8.95 o 
  -4   8   5      114.03      129.28      9.24 o 
  -3   8   5       50.49       51.67      7.41 o 
  -2   8   5       35.87       35.72      8.56 o 
  -1   8   5       21.48       31.23      6.28 o 
   0   8   5       40.73       42.42     11.48 o 
   1   8   5       16.61       12.42      6.59 o 
   2   8   5        5.95       14.63      6.30 o 
   3   8   5        0.77        2.16      7.03 o 
   4   8   5       35.38       53.47      9.26 o 
   5   8   5       11.29       12.40     10.26 o 
   6   8   5        2.20        5.35     20.48 o 
   7   8   5       15.66        1.75     13.92 o 
 -11   9   5        2.19        6.28      7.79 o 
 -10   9   5        0.02        5.83      7.66 o 
  -9   9   5       20.09       28.68     17.90 o 
  -8   9   5       60.63       69.24      8.68 o 
  -7   9   5      113.25      115.63     10.07 o 
  -6   9   5        0.12        0.97     11.47 o 
  -5   9   5      112.32       98.98     14.59 o 
  -4   9   5       87.44      103.35      8.75 o 
  -3   9   5       59.99       75.94     13.20 o 
  -2   9   5       51.00       54.18      6.93 o 
  -1   9   5       32.27       39.71      6.73 o 
   0   9   5      321.34      354.46     12.85 o 
   1   9   5      128.94      125.60      9.13 o 
   2   9   5       10.38       26.88      6.70 o 
   3   9   5        2.45        7.76      7.73 o 
   4   9   5       99.13       99.86     14.64 o 
   5   9   5        7.43        1.57      8.58 o 
   6   9   5        8.41       11.35     17.41 o 
   7   9   5       20.04       29.32     14.62 o 
 -10  10   5        1.32       15.96      7.99 o 
  -9  10   5       18.58       37.35      8.08 o 
  -8  10   5       53.55       72.42     13.19 o 
  -7  10   5       11.87       18.04      7.25 o 
  -6  10   5       17.82       20.42     11.73 o 
  -5  10   5       15.18       18.75      5.99 o 
  -4  10   5       37.31       31.91      7.65 o 
  -3  10   5        8.66       13.93      7.22 o 
  -2  10   5        5.31        8.55      7.54 o 
  -1  10   5       94.30       63.85     20.88 o 
   0  10   5       82.59       58.45      8.94 o 
   1  10   5       16.66       25.69      7.88 o 
   2  10   5       35.36       28.21      8.66 o 
   3  10   5       50.65       53.68      9.76 o 
   4  10   5       51.29       63.80     15.90 o 
   5  10   5        2.76        6.56      8.68 o 
   6  10   5        1.27        9.55      8.97 o 
  -9  11   5       13.49        9.56      7.98 o 
  -8  11   5        1.81        3.59      8.02 o 
  -7  11   5       42.71       21.77      8.66 o 
  -6  11   5       75.56       51.66      9.99 o 
  -5  11   5        0.03        4.92      7.49 o 
  -4  11   5       28.10        8.88      7.70 o 
  -3  11   5        0.17       14.69      7.19 o 
  -2  11   5       67.96       88.11      8.31 o 
  -1  11   5       69.20       58.08      8.29 o 
   0  11   5       37.46       40.43      8.45 o 
   1  11   5        7.01       18.84      6.94 o 
   2  11   5        4.31        3.42      7.03 o 
   3  11   5        0.14        8.88      8.88 o 
   4  11   5        2.71        8.62      8.62 o 
   5  11   5        1.31        2.12      8.26 o 
  -8  12   5        0.02        6.45      8.67 o 
  -7  12   5       15.59       19.21     10.23 o 
  -6  12   5       54.85       70.70     15.48 o 
  -5  12   5        1.80       16.38      8.08 o 
  -4  12   5       35.49       26.19     11.12 o 
  -3  12   5       22.36       11.26      7.90 o 
  -2  12   5        3.14        1.86      7.02 o 
  -1  12   5       65.72       50.51     21.12 o 
   0  12   5       31.73       47.41      9.40 o 
   1  12   5        2.40       13.21     13.48 o 
   2  12   5       14.14       23.03      7.96 o 
   3  12   5       32.70       20.23      9.49 o 
   4  12   5        0.01       14.88      8.61 o 
  -6  13   5       39.79       26.84     10.17 o 
  -5  13   5        2.62       13.66     15.43 o 
  -4  13   5        8.28        5.53      9.91 o 
  -3  13   5       60.63       66.96     13.78 o 
  -2  13   5       65.51       79.29      9.38 o 
  -1  13   5        0.84        1.42      0.38 o 
   0  13   5        5.37        1.85      7.96 o 
   1  13   5       12.62       27.92     11.38 o 
   2  13   5       29.58       41.15      8.61 o 
  -4  14   5       13.61       12.22      8.84 o 
  -3  14   5       42.90       56.76      8.60 o 
  -2  14   5       12.85       13.46      7.80 o 
  -1  14   5        0.15        1.08      8.10 o 
   0  14   5       15.83       24.06     11.31 o 
 -12   0   6       18.27       36.76     15.97 o 
 -11   0   6       11.94       28.90     14.59 o 
 -10   0   6       29.39       54.91     15.01 o 
  -9   0   6       44.34       46.93     12.89 o 
  -8   0   6      244.25      297.15     19.19 o 
  -7   0   6      107.90      149.24     14.54 o 
  -6   0   6      108.92      156.30     14.92 o 
  -5   0   6        5.07       12.51      3.96 o 
  -4   0   6     1158.50     1006.81     27.65 o 
  -3   0   6      898.69      856.82     26.89 o 
  -2   0   6       69.80       81.81     16.18 o 
  -1   0   6        9.04        8.26      2.32 o 
   0   0   6       86.50       65.74     11.23 o 
   1   0   6        2.44        2.18      0.66 o 
   2   0   6       47.82       75.01     10.19 o 
   3   0   6        1.03       10.53      8.97 o 
   4   0   6       24.27       33.83      9.87 o 
   5   0   6        0.11        0.00     10.90 o 
   6   0   6        0.81        8.05     12.34 o 
   7   0   6        2.09       13.70     13.70 o 
 -12   1   6        8.67        9.30      9.84 o 
 -11   1   6        9.35       10.31      3.06 o 
 -10   1   6        2.91        3.31      1.00 o 
  -9   1   6        1.78        0.14      9.10 o 
  -8   1   6        0.05       10.34     10.50 o 
  -7   1   6      169.16      152.34      8.43 o 
  -6   1   6       62.47       59.49      9.71 o 
  -5   1   6       40.14       34.96      8.12 o 
  -4   1   6        0.19        0.54      7.73 o 
  -3   1   6      121.85      149.76     12.99 o 
  -2   1   6      429.60      380.44     13.68 o 
  -1   1   6      116.11      120.65      8.96 o 
   0   1   6        4.61        9.25      7.66 o 
   1   1   6        5.79        0.00      5.94 o 
   2   1   6       31.09       52.86      8.66 o 
   3   1   6        7.65        4.58      6.12 o 
   4   1   6        0.20        2.08      7.52 o 
   5   1   6        9.53       20.35      7.89 o 
   6   1   6       17.22       36.89      9.06 o 
   7   1   6        1.75        9.60      8.97 o 
 -12   2   6        0.81       18.97      8.50 o 
 -11   2   6        1.23        2.07      9.08 o 
 -10   2   6        1.17        6.20     13.08 o 
  -9   2   6       57.10       85.12     10.18 o 
  -8   2   6        0.15       10.96      7.19 o 
  -7   2   6       13.29        8.79      8.51 o 
  -6   2   6       58.20       49.84      7.60 o 
  -5   2   6        6.14       15.00      6.77 o 
  -4   2   6       59.12       66.51      8.59 o 
  -3   2   6      215.59      161.01     14.38 o 
  -2   2   6      121.15      118.69      8.49 o 
  -1   2   6       91.12       90.26      9.31 o 
   0   2   6       51.52       53.80      8.46 o 
   1   2   6        1.87        0.90      6.16 o 
   2   2   6        7.65        2.95     11.97 o 
   3   2   6        3.44        4.10      1.15 o 
   4   2   6       93.35       84.65      8.13 o 
   5   2   6        8.81       17.45     12.81 o 
   6   2   6       12.25        6.19      7.67 o 
   7   2   6       21.77       44.16      9.95 o 
 -12   3   6       51.20       37.93      9.86 o 
 -11   3   6        5.99        9.78     11.40 o 
 -10   3   6       13.85       18.70     15.40 o 
  -9   3   6       59.53       54.61      9.67 o 
  -8   3   6       43.08       64.55      9.27 o 
  -7   3   6      181.70      233.18     12.25 o 
  -6   3   6       24.23       27.10      7.53 o 
  -5   3   6       97.95      129.99      9.55 o 
  -4   3   6      523.07      402.42     23.59 o 
  -3   3   6       58.64       42.43      7.17 o 
  -2   3   6       84.34       62.30      7.19 o 
  -1   3   6        6.89        8.21      2.33 o 
   0   3   6       16.97       18.15      9.91 o 
   1   3   6       13.72       25.77      8.18 o 
   2   3   6       22.42       55.97     14.45 o 
   3   3   6      115.74      103.29     10.22 o 
   4   3   6        9.63       15.03      9.06 o 
   5   3   6        1.12        2.23      0.65 o 
   6   3   6       72.16       51.13      9.21 o 
   7   3   6       35.58       29.45      9.54 o 
 -12   4   6       37.84       32.79     19.93 o 
 -11   4   6       20.09       20.94      9.03 o 
 -10   4   6        0.03        0.57     24.23 o 
  -9   4   6       50.56       32.78     18.49 o 
  -8   4   6       10.10       11.01      3.28 o 
  -7   4   6        5.17       19.08      7.39 o 
  -6   4   6       44.08       57.22      8.72 o 
  -5   4   6       80.87       76.33     10.38 o 
  -4   4   6       43.50       54.38      7.75 o 
  -3   4   6       43.99       69.85     17.57 o 
  -2   4   6      180.07      173.49      8.73 o 
  -1   4   6        5.63       20.78      7.20 o 
   0   4   6       26.90       56.04     11.90 o 
   1   4   6        0.40        0.56      6.62 o 
   2   4   6       74.71       88.96     20.26 o 
   3   4   6       40.20       31.00     11.52 o 
   4   4   6       14.23       10.74      6.79 o 
   5   4   6        0.01        8.17      7.83 o 
   6   4   6       53.75       61.06      9.56 o 
   7   4   6       26.63       30.41      8.74 o 
 -11   5   6        1.25       13.56      8.69 o 
 -10   5   6        4.34       10.98      8.81 o 
  -9   5   6        2.70       16.11     10.49 o 
  -8   5   6      166.17      156.79     11.77 o 
  -7   5   6       21.90       37.27      8.65 o 
  -6   5   6        7.58       13.82      6.76 o 
  -5   5   6      142.57      142.95      8.24 o 
  -4   5   6        8.36       22.54      6.67 o 
  -3   5   6        7.48        5.74      9.65 o 
  -2   5   6       69.69       92.54      7.56 o 
  -1   5   6        9.93        1.88      5.91 o 
   0   5   6       11.16       12.62      3.90 o 
   1   5   6       34.00       19.25      7.33 o 
   2   5   6       70.23       60.15      8.31 o 
   3   5   6       30.72       21.54      7.32 o 
   4   5   6        7.12        9.36      7.50 o 
   5   5   6       40.12       41.51      8.77 o 
   6   5   6       18.89       18.62     22.69 o 
 -11   6   6        1.83        0.25      8.71 o 
 -10   6   6        0.67        0.23      8.40 o 
  -9   6   6        0.21       11.17     15.15 o 
  -8   6   6        6.91       21.42      8.27 o 
  -7   6   6       18.85        7.78      7.26 o 
  -6   6   6       30.73       25.50      7.73 o 
  -5   6   6        4.16       20.74      7.15 o 
  -4   6   6        0.06       13.77      6.64 o 
  -3   6   6       21.04       21.63      6.85 o 
  -2   6   6       10.38       12.55      4.03 o 
  -1   6   6        0.01        6.01      5.85 o 
   0   6   6       46.53       26.19      7.35 o 
   1   6   6        4.04        3.42      1.01 o 
   2   6   6        0.61       10.89      6.58 o 
   3   6   6        7.56       10.60      6.50 o 
   4   6   6        0.64        4.65      7.28 o 
   5   6   6        1.22        1.49      7.34 o 
   6   6   6       19.51       16.09      7.99 o 
 -10   7   6        4.64       19.91     13.13 o 
  -9   7   6        1.48        8.76      8.76 o 
  -8   7   6       46.10       26.92      8.15 o 
  -7   7   6       12.53        6.90      8.87 o 
  -6   7   6        2.94       16.19     11.44 o 
  -5   7   6      266.14      341.79     19.63 o 
  -4   7   6        1.19        1.41      0.42 o 
  -3   7   6        9.96       11.37      6.78 o 
  -2   7   6      107.76       75.04     13.16 o 
  -1   7   6       36.04       34.93     10.15 o 
   0   7   6        2.12        1.24      6.79 o 
   1   7   6        1.16       12.99      7.36 o 
   2   7   6        8.33        3.65     10.36 o 
   3   7   6        7.94        8.72      2.09 o 
   4   7   6        2.59       20.29      7.55 o 
   5   7   6       84.79       83.49     10.20 o 
 -10   8   6       32.37       22.34     18.44 o 
  -9   8   6        6.66       12.92      8.19 o 
  -8   8   6        2.72        5.34      9.66 o 
  -7   8   6        0.70       12.54      8.41 o 
  -6   8   6       13.85        6.88      7.29 o 
  -5   8   6       42.77       62.31      8.14 o 
  -4   8   6       16.70       34.73      7.82 o 
  -3   8   6       66.34       90.74      8.88 o 
  -2   8   6       49.14       69.72      8.00 o 
  -1   8   6        0.47        9.41      6.27 o 
   0   8   6       23.67       20.23      6.85 o 
   1   8   6       12.77        5.18      7.55 o 
   2   8   6       45.10       31.83      7.40 o 
   3   8   6        0.12       11.32      6.85 o 
   4   8   6        1.80       18.03     18.68 o 
   5   8   6        9.75       10.72      3.03 o 
  -9   9   6        0.05        8.34      7.77 o 
  -8   9   6        0.75        0.05      8.24 o 
  -7   9   6        0.73        9.68      8.20 o 
  -6   9   6        6.06        4.15     10.32 o 
  -5   9   6       21.01        2.41      8.83 o 
  -4   9   6       18.36       43.26     12.90 o 
  -3   9   6       16.43       24.22      7.62 o 
  -2   9   6       10.24        9.33      3.00 o 
  -1   9   6        0.37        2.30      6.46 o 
   0   9   6       48.88       67.75      7.88 o 
   1   9   6       13.84       12.51     14.00 o 
   2   9   6        0.00        7.93      7.93 o 
   3   9   6        0.47        7.83      7.76 o 
   4   9   6       32.97        8.56     14.51 o 
  -8  10   6        6.02       13.59     10.50 o 
  -7  10   6        1.14       10.27      7.99 o 
  -6  10   6        0.62        0.87      8.10 o 
  -5  10   6       14.87       23.45     10.35 o 
  -4  10   6       18.28       36.73      7.54 o 
  -3  10   6        9.41       30.63     10.30 o 
  -2  10   6      117.21      112.09      8.65 o 
  -1  10   6        2.15       17.75     11.30 o 
   0  10   6        1.65       12.62      9.54 o 
   1  10   6        0.00        2.21     14.03 o 
   2  10   6        4.46       10.21     12.91 o 
   3  10   6        2.53       12.27     12.47 o 
  -7  11   6       31.96       31.99      9.64 o 
  -6  11   6        7.36        4.40      8.66 o 
  -5  11   6        5.09        1.96     15.76 o 
  -4  11   6        7.07        4.23      9.97 o 
  -3  11   6       27.25       27.44      8.74 o 
  -2  11   6       41.09       41.20     15.15 o 
  -1  11   6       67.91       83.10     11.22 o 
   0  11   6       16.14       28.47     13.78 o 
   1  11   6        7.30        8.21      7.37 o 
   2  11   6        2.26        8.85      8.85 o 
  -4  12   6       61.60       90.82      9.76 o 
  -3  12   6      157.34      137.18     14.40 o 
  -2  12   6       34.92       32.28      8.86 o 
  -1  12   6        0.10        1.06      8.06 o 
 -10   1   7       14.04       22.71     10.66 o 
  -9   1   7       16.44       32.44      9.39 o 
  -8   1   7        4.13        9.60      8.69 o 
  -7   1   7        0.40        4.32      8.40 o 
  -6   1   7       32.79       26.29      8.25 o 
  -5   1   7       72.17       64.71      9.91 o 
  -4   1   7        6.14        6.15     13.74 o 
  -3   1   7      245.80      270.02     13.14 o 
  -2   1   7        2.04       36.38     15.05 o 
  -1   1   7        1.05        2.95      0.86 o 
   0   1   7      112.89       99.30     10.30 o 
   1   1   7        0.26        0.77      7.79 o 
   2   1   7       12.01        7.48      7.77 o 
   3   1   7       31.18       31.89      7.39 o 
   4   1   7        0.36       16.16      7.21 o 
 -10   2   7       27.17        4.87     10.32 o 
  -9   2   7       18.05       27.77      9.68 o 
  -8   2   7       11.79       23.49      8.98 o 
  -7   2   7        8.28       31.82     12.13 o 
  -6   2   7       89.08       92.36     10.77 o 
  -5   2   7       12.90       13.00      3.72 o 
  -4   2   7        4.54       18.92      7.39 o 
  -3   2   7        2.24        2.55      8.30 o 
  -2   2   7       49.52       51.97      9.95 o 
  -1   2   7       40.38       22.41      8.92 o 
   0   2   7       52.79       55.92     12.64 o 
   1   2   7        7.66        3.60      9.26 o 
   2   2   7        2.90       12.30      7.27 o 
   3   2   7        0.22        4.33      6.67 o 
   4   2   7        0.65        9.61      9.15 o 
 -10   3   7        0.45        3.36     10.37 o 
  -9   3   7        4.02       13.11      9.23 o 
  -8   3   7        5.84       26.06      8.61 o 
  -7   3   7        3.59       17.93      8.89 o 
  -6   3   7        0.61       10.36     12.22 o 
  -5   3   7       20.42       14.52      8.15 o 
  -4   3   7        0.26       20.45     13.16 o 
  -3   3   7        8.24        8.05      8.05 o 
  -2   3   7      127.34      150.33     19.54 o 
  -1   3   7       36.32       36.98     11.02 o 
   0   3   7       33.39       47.74      8.35 o 
   1   3   7        3.64       14.84      8.45 o 
   2   3   7       35.35       35.57      8.17 o 
   3   3   7       17.25       10.98      7.43 o 
   4   3   7        7.00       12.38      7.36 o 
 -10   4   7        2.37        2.67      0.80 o 
  -9   4   7        1.50        9.91     14.98 o 
  -8   4   7        1.91       24.60     11.62 o 
  -7   4   7        0.56        5.98     22.40 o 
  -6   4   7       68.11       45.22     12.75 o 
  -5   4   7        7.05        4.93     10.65 o 
  -4   4   7       24.28       26.73      8.14 o 
  -3   4   7       11.20       16.90      7.16 o 
  -2   4   7        1.54        4.65      9.22 o 
  -1   4   7       19.51        8.53      7.81 o 
   0   4   7        7.44       16.00      9.32 o 
   1   4   7        5.29       20.99      8.25 o 
   2   4   7       40.35       35.70      8.49 o 
   3   4   7        0.05        0.56      6.59 o 
   4   4   7       23.28       29.66      8.78 o 
  -9   5   7       21.28       15.74     10.09 o 
  -8   5   7        0.22        0.77      8.70 o 
  -7   5   7        1.20       13.06      8.59 o 
  -6   5   7        0.46        1.56      8.19 o 
  -5   5   7       14.86       28.29     13.38 o 
  -4   5   7       15.83       19.71      8.28 o 
  -3   5   7        0.00        0.11      7.13 o 
  -2   5   7       20.20       24.81      7.48 o 
  -1   5   7       59.42       40.18     10.49 o 
   0   5   7       40.22       25.73      9.14 o 
   1   5   7       23.35       41.90      8.89 o 
   2   5   7        4.44        4.18      1.19 o 
   3   5   7        2.41       19.30      8.90 o 
  -9   6   7        0.10        0.62     10.01 o 
  -8   6   7        0.02        0.17      9.48 o 
  -7   6   7      147.37      126.27     11.05 o 
  -6   6   7       40.50       52.05     11.93 o 
  -5   6   7        6.74       18.83      8.17 o 
  -4   6   7       29.26       17.56      7.84 o 
  -3   6   7       38.87       32.77     20.59 o 
  -2   6   7        0.40        8.47      7.11 o 
  -1   6   7        7.67        5.64     18.52 o 
   0   6   7       42.78       41.64      9.01 o 
   1   6   7       37.29       64.22     12.41 o 
   2   6   7        0.94        2.91     20.01 o 
   3   6   7        8.81        8.74      9.01 o 
  -8   7   7        5.59        0.42     10.47 o 
  -7   7   7       14.07        7.66      8.58 o 
  -6   7   7       38.97       52.13     20.59 o 
  -5   7   7       28.10       20.46      8.50 o 
  -4   7   7        1.10        9.23      8.74 o 
  -3   7   7        7.84        6.56      7.54 o 
  -2   7   7        9.44        3.59      7.34 o 
  -1   7   7       52.01       18.91     17.15 o 
   0   7   7       27.30       20.05      8.21 o 
   1   7   7        0.34        8.31      8.31 o 
   2   7   7        0.02        0.12      7.79 o 
  -7   8   7        4.47        9.82      8.52 o 
  -6   8   7       19.88        9.45      8.50 o 
  -5   8   7        0.97        7.58     17.67 o 
  -4   8   7       55.70       45.95     13.92 o 
  -3   8   7        2.87        3.56     10.96 o 
  -2   8   7       32.39       31.24      7.58 o 
  -1   8   7       17.40       19.55      9.68 o 
   0   8   7        0.50        8.17      7.63 o 
   1   8   7        0.56        7.63      7.71 o 
  -5   9   7        9.15       10.87      8.46 o 
  -4   9   7       23.58       23.24      8.60 o 
  -3   9   7        9.14        9.59      2.36 o 
  -2   9   7       26.07       24.45      7.30 o 
  -1   9   7       35.69       21.39      8.35 o 
  -7   0   8       14.73       33.01     15.25 o 
  -6   0   8        0.38        0.62     13.01 o 
  -5   0   8       88.43       81.78     15.49 o 
  -4   0   8       18.47       45.66     16.37 o 
  -3   0   8       75.36       99.20     18.13 o 
  -2   0   8       13.40       16.83     14.60 o 
  -1   0   8       11.58       28.30     11.64 o 
   0   0   8        8.55        0.82     10.63 o 
  -7   1   8        1.53        6.24     14.25 o 
  -6   1   8        7.82       35.61     14.46 o 
  -5   1   8       20.84       18.02      5.52 o 
  -4   1   8      186.14      180.46     15.38 o 
  -3   1   8       53.83       41.56     13.01 o 
  -2   1   8        2.43       26.48     11.10 o 
  -1   1   8        5.81       16.22      7.73 o 
   0   1   8        0.64       11.92      8.12 o 
  -6   2   8        2.59        4.48     20.02 o 
  -5   2   8       12.49        1.17      9.46 o 
  -4   2   8       30.45       28.45      8.60 o 
  -3   2   8       29.44       18.42     13.63 o 
  -2   2   8       82.63       82.05     10.71 o 
  -1   2   8       13.63        6.53      9.44 o 
   0   2   8        2.16        8.80     14.64 o 
  -6   3   8       15.20       14.52     15.05 o 
  -5   3   8       36.25       49.38     10.87 o 
  -4   3   8        5.82        6.96      2.04 o 
  -3   3   8       10.27       10.39      8.66 o 
  -2   3   8        1.84        2.97      8.84 o 
  -1   3   8       21.95       12.51      8.97 o 
  -5   4   8        6.06       22.42      9.35 o 
  -4   4   8       12.76       20.42     14.69 o 
  -3   4   8        1.20        7.58      8.04 o 
  -2   4   8        1.80        8.76      8.01 o 
                                                 
